# Supplementary material for: Improving the representativeness of UK’s national COVID-19 Infection Survey through spatio-temporal regression and post-stratification
Source: Nat Commun. 2024 Jun 24;15:5340. doi: 10.1038/s41467-024-49201-4 (PMC11196632; doi:10.1038/s41467-024-49201-4)
Supplement: Supplementary file 4 — Supplementary Data 1 [file 41467_2024_49201_MOESM4_ESM.xlsx]

## Sheet: Info accompanying estimates
Pouwels et al. Improving the representativeness of UK’s national COVID-19 Infection Survey through spatio-temporal regression and post-stratification.
Supplementary Data 1. Post-stratified estimates of antibody and swab (PCR) positivity in England overall and by region (9 regions), CIS area (116 areas), age-group, and ethnicity
Estimates are post-stratified for age, sex, CIS area, ethnicity and vaccination status.
Estimates for antibody levels are for those aged 16years and older; estimates for swab (PCR) positivity are for those aged 2years and older
When using these estimates please cite the paper/preprint: Pouwels et al. Improving the representativeness of UK’s national COVID-19 Infection Survey through spatio-temporal regression and post-stratification

## Sheet: poststratified_estimates
outcome	group_name1	group_level1	group_name2	group_level2	group_name3	group_level3	start_of_week	end_of_week	Posterior_median_%	lower_limit_95%CI	upper_limit_95%CI
swab positivity	Country	England	NA	NA	NA	NA	2020-12-07	2020-12-13	1.1964	1.11702	1.28372
swab positivity	Country	England	NA	NA	NA	NA	2020-12-14	2020-12-20	1.33181	1.24896	1.42109
swab positivity	Country	England	NA	NA	NA	NA	2020-12-21	2020-12-27	1.91838	1.78786	2.05527
swab positivity	Country	England	NA	NA	NA	NA	2020-12-28	2021-01-03	2.251	2.13396	2.37637
swab positivity	Country	England	NA	NA	NA	NA	2021-01-04	2021-01-10	2.02122	1.9225	2.12989
swab positivity	Country	England	NA	NA	NA	NA	2021-01-11	2021-01-17	2.03215	1.92542	2.14516
swab positivity	Country	England	NA	NA	NA	NA	2021-01-18	2021-01-24	1.82894	1.73086	1.93304
swab positivity	Country	England	NA	NA	NA	NA	2021-01-25	2021-01-31	1.52335	1.43753	1.61817
swab positivity	Country	England	NA	NA	NA	NA	2021-02-01	2021-02-07	1.22815	1.15068	1.31051
swab positivity	Country	England	NA	NA	NA	NA	2021-02-08	2021-02-14	0.819375	0.758418	0.885467
swab positivity	Country	England	NA	NA	NA	NA	2021-02-15	2021-02-21	0.651418	0.594601	0.713787
swab positivity	Country	England	NA	NA	NA	NA	2021-02-22	2021-02-28	0.472605	0.422144	0.530138
swab positivity	Country	England	NA	NA	NA	NA	2021-03-01	2021-03-07	0.383549	0.338678	0.435569
swab positivity	Country	England	NA	NA	NA	NA	2021-03-08	2021-03-14	0.292752	0.254601	0.338154
swab positivity	Country	England	NA	NA	NA	NA	2021-03-15	2021-03-21	0.349374	0.302017	0.403929
swab positivity	Country	England	NA	NA	NA	NA	2021-03-22	2021-03-28	0.298315	0.255463	0.348871
swab positivity	Country	England	NA	NA	NA	NA	2021-03-29	2021-04-04	0.330094	0.2833	0.387145
swab positivity	Country	England	NA	NA	NA	NA	2021-04-05	2021-04-11	0.206746	0.174391	0.248069
swab positivity	Country	England	NA	NA	NA	NA	2021-04-12	2021-04-18	0.148323	0.118564	0.186287
swab positivity	Country	England	NA	NA	NA	NA	2021-04-19	2021-04-25	0.107045	0.0837199	0.137027
swab positivity	Country	England	NA	NA	NA	NA	2021-04-26	2021-05-02	0.0978601	0.0757809	0.127815
swab positivity	Country	England	NA	NA	NA	NA	2021-05-03	2021-05-09	0.0889718	0.0693134	0.115062
swab positivity	Country	England	NA	NA	NA	NA	2021-05-10	2021-05-16	0.0950563	0.0737835	0.12308
swab positivity	Country	England	NA	NA	NA	NA	2021-05-17	2021-05-23	0.124639	0.0983716	0.158136
swab positivity	Country	England	NA	NA	NA	NA	2021-05-24	2021-05-30	0.178148	0.147791	0.217295
swab positivity	Country	England	NA	NA	NA	NA	2021-05-31	2021-06-06	0.180418	0.145349	0.224115
swab positivity	Country	England	NA	NA	NA	NA	2021-06-07	2021-06-13	0.235983	0.19674	0.285847
swab positivity	Country	England	NA	NA	NA	NA	2021-06-14	2021-06-20	0.243001	0.202697	0.291131
swab positivity	Country	England	NA	NA	NA	NA	2021-06-21	2021-06-27	0.541519	0.475646	0.620778
swab positivity	Country	England	NA	NA	NA	NA	2021-06-28	2021-07-04	0.661537	0.584289	0.751684
swab positivity	Country	England	NA	NA	NA	NA	2021-07-05	2021-07-11	1.12005	1.02106	1.2279
swab positivity	Country	England	NA	NA	NA	NA	2021-07-12	2021-07-18	1.41287	1.29886	1.53888
swab positivity	Country	England	NA	NA	NA	NA	2021-07-19	2021-07-25	1.54643	1.42535	1.67841
swab positivity	Country	England	NA	NA	NA	NA	2021-07-26	2021-08-01	1.3627	1.24751	1.49185
swab positivity	Country	England	NA	NA	NA	NA	2021-08-02	2021-08-08	1.39441	1.28498	1.5235
swab positivity	Country	England	NA	NA	NA	NA	2021-08-09	2021-08-15	1.39511	1.28099	1.52414
swab positivity	Country	England	NA	NA	NA	NA	2021-08-16	2021-08-22	1.49203	1.37375	1.62129
swab positivity	Country	England	NA	NA	NA	NA	2021-08-23	2021-08-29	1.4635	1.33651	1.60473
swab positivity	Country	England	NA	NA	NA	NA	2021-08-30	2021-09-05	1.45783	1.33332	1.59853
swab positivity	Country	England	NA	NA	NA	NA	2021-09-06	2021-09-12	1.27649	1.16511	1.39626
swab positivity	Country	England	NA	NA	NA	NA	2021-09-13	2021-09-19	1.22261	1.11981	1.33738
swab positivity	Country	England	NA	NA	NA	NA	2021-09-20	2021-09-26	1.28891	1.19138	1.39968
swab positivity	Country	England	NA	NA	NA	NA	2021-09-27	2021-10-03	1.55075	1.4404	1.67542
swab positivity	Country	England	NA	NA	NA	NA	2021-10-04	2021-10-10	1.68332	1.57067	1.80846
swab positivity	Country	England	NA	NA	NA	NA	2021-10-11	2021-10-17	1.91646	1.79665	2.04595
swab positivity	Country	England	NA	NA	NA	NA	2021-10-18	2021-10-24	2.19234	2.0635	2.33382
swab positivity	Country	England	NA	NA	NA	NA	2021-10-25	2021-10-31	2.11758	1.98798	2.26501
swab positivity	Country	England	NA	NA	NA	NA	2021-11-01	2021-11-07	1.76412	1.64766	1.89154
swab positivity	Country	England	NA	NA	NA	NA	2021-11-08	2021-11-14	1.58307	1.46938	1.71038
swab positivity	Country	England	NA	NA	NA	NA	2021-11-15	2021-11-21	1.75168	1.63014	1.88231
swab positivity	Country	England	NA	NA	NA	NA	2021-11-22	2021-11-28	1.75598	1.63757	1.88385
swab positivity	Country	England	NA	NA	NA	NA	2021-11-29	2021-12-05	1.95471	1.81462	2.11028
swab positivity	Country	England	NA	NA	NA	NA	2021-12-06	2021-12-12	1.99078	1.84988	2.15218
swab positivity	Country	England	NA	NA	NA	NA	2021-12-13	2021-12-19	3.0849	2.91675	3.26795
swab positivity	Country	England	NA	NA	NA	NA	2021-12-20	2021-12-26	4.34866	4.09788	4.62612
swab positivity	Country	England	NA	NA	NA	NA	2021-12-27	2022-01-02	6.42766	6.1378	6.72323
swab positivity	Country	England	NA	NA	NA	NA	2022-01-03	2022-01-09	6.56709	6.32521	6.83178
swab positivity	Country	England	NA	NA	NA	NA	2022-01-10	2022-01-16	5.38747	5.17354	5.61063
swab positivity	Country	England	NA	NA	NA	NA	2022-01-17	2022-01-23	5.35779	5.13456	5.59423
swab positivity	Country	England	NA	NA	NA	NA	2022-01-24	2022-01-30	5.56299	5.33849	5.80456
swab positivity	Country	England	NA	NA	NA	NA	2022-01-31	2022-02-06	5.37478	5.16504	5.60103
swab positivity	Country	England	NA	NA	NA	NA	2022-02-07	2022-02-13	4.29409	4.10383	4.49429
swab positivity	Country	England	NA	NA	NA	NA	2022-02-14	2022-02-20	3.63291	3.46462	3.82358
swab positivity	Country	England	NA	NA	NA	NA	2022-02-21	2022-02-27	3.21819	3.05766	3.39318
swab positivity	Country	England	NA	NA	NA	NA	2022-02-28	2022-03-06	3.52996	3.35027	3.73052
swab positivity	Country	England	NA	NA	NA	NA	2022-03-07	2022-03-13	4.70979	4.5169	4.90873
swab positivity	Country	England	NA	NA	NA	NA	2022-03-14	2022-03-20	6.00573	5.78986	6.23254
swab positivity	Country	England	NA	NA	NA	NA	2022-03-21	2022-03-27	7.15891	6.92237	7.40948
swab positivity	Country	England	NA	NA	NA	NA	2022-03-28	2022-04-03	7.06886	6.82722	7.32604
swab positivity	Country	England	NA	NA	NA	NA	2022-04-04	2022-04-10	6.36453	6.12566	6.61687
swab positivity	Country	England	NA	NA	NA	NA	2022-04-11	2022-04-17	5.51789	5.28494	5.76071
swab positivity	Country	England	NA	NA	NA	NA	2022-04-18	2022-04-24	3.78472	3.63012	3.96485
swab positivity	Country	England	NA	NA	NA	NA	2022-04-25	2022-05-01	2.51931	2.37031	2.68025
swab positivity	Country	England	NA	NA	NA	NA	2022-05-02	2022-05-08	2.29647	2.08344	2.5277
antibody100 positivity	Country	England	NA	NA	NA	NA	2020-12-07	2020-12-13	5.54709	4.82813	6.38337
antibody100 positivity	Country	England	NA	NA	NA	NA	2020-12-14	2020-12-20	6.12448	5.42471	6.90855
antibody100 positivity	Country	England	NA	NA	NA	NA	2020-12-21	2020-12-27	5.4442	4.61404	6.44186
antibody100 positivity	Country	England	NA	NA	NA	NA	2020-12-28	2021-01-03	5.52688	4.82435	6.33167
antibody100 positivity	Country	England	NA	NA	NA	NA	2021-01-04	2021-01-10	7.84467	7.19377	8.57956
antibody100 positivity	Country	England	NA	NA	NA	NA	2021-01-11	2021-01-17	8.23821	7.56419	9.00158
antibody100 positivity	Country	England	NA	NA	NA	NA	2021-01-18	2021-01-24	8.37154	7.6839	9.12503
antibody100 positivity	Country	England	NA	NA	NA	NA	2021-01-25	2021-01-31	10.4177	9.53955	11.348
antibody100 positivity	Country	England	NA	NA	NA	NA	2021-02-01	2021-02-07	10.887	10.1387	11.6651
antibody100 positivity	Country	England	NA	NA	NA	NA	2021-02-08	2021-02-14	14.2849	13.4582	15.142
antibody100 positivity	Country	England	NA	NA	NA	NA	2021-02-15	2021-02-21	16.8153	16.0237	17.6731
antibody100 positivity	Country	England	NA	NA	NA	NA	2021-02-22	2021-02-28	16.285	15.4766	17.109
antibody100 positivity	Country	England	NA	NA	NA	NA	2021-03-01	2021-03-07	18.9958	18.1996	19.8256
antibody100 positivity	Country	England	NA	NA	NA	NA	2021-03-08	2021-03-14	19.8514	18.9956	20.7325
antibody100 positivity	Country	England	NA	NA	NA	NA	2021-03-15	2021-03-21	19.4366	18.5495	20.3774
antibody100 positivity	Country	England	NA	NA	NA	NA	2021-03-22	2021-03-28	20.1291	19.5295	20.7394
antibody100 positivity	Country	England	NA	NA	NA	NA	2021-03-29	2021-04-04	25.0688	24.4278	25.7533
antibody100 positivity	Country	England	NA	NA	NA	NA	2021-04-05	2021-04-11	26.301	25.6747	26.9231
antibody100 positivity	Country	England	NA	NA	NA	NA	2021-04-12	2021-04-18	27.3591	26.7581	28.0066
antibody100 positivity	Country	England	NA	NA	NA	NA	2021-04-19	2021-04-25	27.2538	26.7241	27.7848
antibody100 positivity	Country	England	NA	NA	NA	NA	2021-04-26	2021-05-02	34.1259	33.5501	34.7532
antibody100 positivity	Country	England	NA	NA	NA	NA	2021-05-03	2021-05-09	37.8849	37.3575	38.43
antibody100 positivity	Country	England	NA	NA	NA	NA	2021-05-10	2021-05-16	39.3396	38.8102	39.8868
antibody100 positivity	Country	England	NA	NA	NA	NA	2021-05-17	2021-05-23	43.6431	43.0783	44.2435
antibody100 positivity	Country	England	NA	NA	NA	NA	2021-05-24	2021-05-30	45.4194	44.8294	46.0154
antibody100 positivity	Country	England	NA	NA	NA	NA	2021-05-31	2021-06-06	48.9908	48.3956	49.593
antibody100 positivity	Country	England	NA	NA	NA	NA	2021-06-07	2021-06-13	52.1332	51.6043	52.6718
antibody100 positivity	Country	England	NA	NA	NA	NA	2021-06-14	2021-06-20	56.5343	56.0152	57.0782
antibody100 positivity	Country	England	NA	NA	NA	NA	2021-06-21	2021-06-27	58.7722	58.2338	59.3299
antibody100 positivity	Country	England	NA	NA	NA	NA	2021-06-28	2021-07-04	57.9638	57.3733	58.5462
antibody100 positivity	Country	England	NA	NA	NA	NA	2021-07-05	2021-07-11	58.9114	58.3684	59.4765
antibody100 positivity	Country	England	NA	NA	NA	NA	2021-07-12	2021-07-18	60.7355	60.1563	61.3464
antibody100 positivity	Country	England	NA	NA	NA	NA	2021-07-19	2021-07-25	59.6413	59.0823	60.2302
antibody100 positivity	Country	England	NA	NA	NA	NA	2021-07-26	2021-08-01	57.4208	56.8398	58.022
antibody100 positivity	Country	England	NA	NA	NA	NA	2021-08-02	2021-08-08	55.3376	54.7404	55.9564
antibody100 positivity	Country	England	NA	NA	NA	NA	2021-08-09	2021-08-15	58.2007	57.5749	58.8718
antibody100 positivity	Country	England	NA	NA	NA	NA	2021-08-16	2021-08-22	58.3112	57.6215	59.0466
antibody100 positivity	Country	England	NA	NA	NA	NA	2021-08-23	2021-08-29	59.0734	58.3602	59.8329
antibody100 positivity	Country	England	NA	NA	NA	NA	2021-08-30	2021-09-05	60.1677	59.4601	60.9092
antibody100 positivity	Country	England	NA	NA	NA	NA	2021-09-06	2021-09-12	60.949	60.1468	61.7716
antibody100 positivity	Country	England	NA	NA	NA	NA	2021-09-13	2021-09-19	58.3589	57.635	59.0955
antibody100 positivity	Country	England	NA	NA	NA	NA	2021-09-20	2021-09-26	56.0506	55.2927	56.8992
antibody100 positivity	Country	England	NA	NA	NA	NA	2021-09-27	2021-10-03	55.3735	54.6553	56.155
antibody100 positivity	Country	England	NA	NA	NA	NA	2021-10-04	2021-10-10	55.0703	54.334	55.8712
antibody100 positivity	Country	England	NA	NA	NA	NA	2021-10-11	2021-10-17	60.4177	59.6506	61.1998
antibody100 positivity	Country	England	NA	NA	NA	NA	2021-10-18	2021-10-24	59.009	58.2497	59.7958
antibody100 positivity	Country	England	NA	NA	NA	NA	2021-10-25	2021-10-31	60.8254	60.0075	61.6564
antibody100 positivity	Country	England	NA	NA	NA	NA	2021-11-01	2021-11-07	62.5592	61.8347	63.3323
antibody100 positivity	Country	England	NA	NA	NA	NA	2021-11-08	2021-11-14	63.4777	62.7154	64.2732
antibody100 positivity	Country	England	NA	NA	NA	NA	2021-11-15	2021-11-21	68.1458	67.3667	68.9664
antibody100 positivity	Country	England	NA	NA	NA	NA	2021-11-22	2021-11-28	69.714	68.9955	70.4811
antibody100 positivity	Country	England	NA	NA	NA	NA	2021-11-29	2021-12-05	72.7781	72.0403	73.501
antibody100 positivity	Country	England	NA	NA	NA	NA	2021-12-06	2021-12-12	77.1161	76.4058	77.8634
antibody100 positivity	Country	England	NA	NA	NA	NA	2021-12-13	2021-12-19	81.9125	81.2056	82.6292
antibody100 positivity	Country	England	NA	NA	NA	NA	2021-12-20	2021-12-26	84.7258	83.864	85.6677
antibody100 positivity	Country	England	NA	NA	NA	NA	2021-12-27	2022-01-02	87.2487	86.5391	88.0612
antibody100 positivity	Country	England	NA	NA	NA	NA	2022-01-03	2022-01-09	88.7003	88.1235	89.3396
antibody100 positivity	Country	England	NA	NA	NA	NA	2022-01-10	2022-01-16	89.4567	88.8152	90.1223
antibody100 positivity	Country	England	NA	NA	NA	NA	2022-01-17	2022-01-23	89.1106	88.2887	89.9426
antibody100 positivity	Country	England	NA	NA	NA	NA	2022-01-24	2022-01-30	88.729	87.8984	89.6216
antibody100 positivity	Country	England	NA	NA	NA	NA	2022-01-31	2022-02-06	88.3574	87.5965	89.1436
antibody100 positivity	Country	England	NA	NA	NA	NA	2022-02-07	2022-02-13	89.9381	89.1416	90.7259
antibody100 positivity	Country	England	NA	NA	NA	NA	2022-02-14	2022-02-20	90.7117	89.8591	91.569
antibody100 positivity	Country	England	NA	NA	NA	NA	2022-02-21	2022-02-27	89.8828	89.0056	90.8111
antibody100 positivity	Country	England	NA	NA	NA	NA	2022-02-28	2022-03-06	93.1182	92.2424	93.9299
antibody100 positivity	Country	England	NA	NA	NA	NA	2022-03-07	2022-03-13	93.4628	92.6046	94.2562
antibody100 positivity	Country	England	NA	NA	NA	NA	2022-03-14	2022-03-20	93.7285	92.903	94.4903
antibody100 positivity	Country	England	NA	NA	NA	NA	2022-03-21	2022-03-27	92.5723	91.6633	93.4441
antibody100 positivity	Country	England	NA	NA	NA	NA	2022-03-28	2022-04-03	93.0674	92.22	93.8734
antibody100 positivity	Country	England	NA	NA	NA	NA	2022-04-04	2022-04-10	93.9004	93.0984	94.7244
antibody100 positivity	Country	England	NA	NA	NA	NA	2022-04-11	2022-04-17	93.8723	92.9574	94.7467
antibody100 positivity	Country	England	NA	NA	NA	NA	2022-04-18	2022-04-24	93.7566	92.9257	94.5562
antibody100 positivity	Country	England	NA	NA	NA	NA	2022-04-25	2022-05-01	94.9482	93.9212	95.8422
antibody100 positivity	Country	England	NA	NA	NA	NA	2022-05-02	2022-05-08	94.9232	93.3854	96.1551
swab positivity	Region	North_East_England	NA	NA	NA	NA	2020-12-07	2020-12-13	1.45144	1.166	1.81838
swab positivity	Region	London	NA	NA	NA	NA	2020-12-07	2020-12-13	1.63484	1.45184	1.84337
swab positivity	Region	South_West_England	NA	NA	NA	NA	2020-12-07	2020-12-13	0.48906	0.389787	0.613869
swab positivity	Region	East_England	NA	NA	NA	NA	2020-12-07	2020-12-13	1.13298	0.991418	1.29286
swab positivity	Region	East_Midlands	NA	NA	NA	NA	2020-12-07	2020-12-13	1.37115	1.16877	1.6311
swab positivity	Region	North_West_England	NA	NA	NA	NA	2020-12-07	2020-12-13	1.2403	1.08564	1.42933
swab positivity	Region	West_Midlands	NA	NA	NA	NA	2020-12-07	2020-12-13	1.1853	0.990153	1.42007
swab positivity	Region	Yorkshire	NA	NA	NA	NA	2020-12-07	2020-12-13	1.14266	0.975189	1.33407
swab positivity	Region	South_East_England	NA	NA	NA	NA	2020-12-07	2020-12-13	1.06844	0.940274	1.21619
swab positivity	Region	Yorkshire	NA	NA	NA	NA	2020-12-14	2020-12-20	0.874578	0.752699	1.01597
swab positivity	Region	North_West_England	NA	NA	NA	NA	2020-12-14	2020-12-20	0.971318	0.852333	1.10221
swab positivity	Region	South_West_England	NA	NA	NA	NA	2020-12-14	2020-12-20	0.549052	0.455014	0.670853
swab positivity	Region	West_Midlands	NA	NA	NA	NA	2020-12-14	2020-12-20	1.13057	0.961338	1.33088
swab positivity	Region	North_East_England	NA	NA	NA	NA	2020-12-14	2020-12-20	1.06413	0.86679	1.30676
swab positivity	Region	East_Midlands	NA	NA	NA	NA	2020-12-14	2020-12-20	1.18512	1.0204	1.37703
swab positivity	Region	London	NA	NA	NA	NA	2020-12-14	2020-12-20	2.49172	2.25842	2.76165
swab positivity	Region	East_England	NA	NA	NA	NA	2020-12-14	2020-12-20	1.4255	1.2782	1.5886
swab positivity	Region	South_East_England	NA	NA	NA	NA	2020-12-14	2020-12-20	1.44454	1.29825	1.61135
swab positivity	Region	South_West_England	NA	NA	NA	NA	2020-12-21	2020-12-27	0.841351	0.696437	1.01785
swab positivity	Region	Yorkshire	NA	NA	NA	NA	2020-12-21	2020-12-27	1.26779	1.08842	1.48001
swab positivity	Region	South_East_England	NA	NA	NA	NA	2020-12-21	2020-12-27	2.09647	1.87732	2.33162
swab positivity	Region	London	NA	NA	NA	NA	2020-12-21	2020-12-27	3.33837	3.01846	3.69772
swab positivity	Region	West_Midlands	NA	NA	NA	NA	2020-12-21	2020-12-27	1.59608	1.36819	1.86538
swab positivity	Region	North_West_England	NA	NA	NA	NA	2020-12-21	2020-12-27	1.54276	1.34349	1.76959
swab positivity	Region	East_England	NA	NA	NA	NA	2020-12-21	2020-12-27	2.20571	1.98373	2.45403
swab positivity	Region	East_Midlands	NA	NA	NA	NA	2020-12-21	2020-12-27	1.68341	1.45248	1.95849
swab positivity	Region	North_East_England	NA	NA	NA	NA	2020-12-21	2020-12-27	1.57302	1.27067	1.96054
swab positivity	Region	South_West_England	NA	NA	NA	NA	2020-12-28	2021-01-03	0.997432	0.848847	1.1736
swab positivity	Region	Yorkshire	NA	NA	NA	NA	2020-12-28	2021-01-03	1.54313	1.3545	1.74586
swab positivity	Region	North_West_England	NA	NA	NA	NA	2020-12-28	2021-01-03	2.11176	1.90231	2.34482
swab positivity	Region	South_East_England	NA	NA	NA	NA	2020-12-28	2021-01-03	2.19103	2.00434	2.40264
swab positivity	Region	London	NA	NA	NA	NA	2020-12-28	2021-01-03	3.8627	3.54118	4.20453
swab positivity	Region	East_Midlands	NA	NA	NA	NA	2020-12-28	2021-01-03	1.95983	1.72306	2.21862
swab positivity	Region	East_England	NA	NA	NA	NA	2020-12-28	2021-01-03	2.36709	2.15228	2.60323
swab positivity	Region	West_Midlands	NA	NA	NA	NA	2020-12-28	2021-01-03	2.08844	1.83096	2.3859
swab positivity	Region	North_East_England	NA	NA	NA	NA	2020-12-28	2021-01-03	2.07213	1.74253	2.45695
swab positivity	Region	South_West_England	NA	NA	NA	NA	2021-01-04	2021-01-10	1.07428	0.932251	1.24253
swab positivity	Region	North_West_England	NA	NA	NA	NA	2021-01-04	2021-01-10	2.12315	1.91863	2.34683
swab positivity	Region	South_East_England	NA	NA	NA	NA	2021-01-04	2021-01-10	1.94478	1.78225	2.12166
swab positivity	Region	Yorkshire	NA	NA	NA	NA	2021-01-04	2021-01-10	1.37661	1.21671	1.56612
swab positivity	Region	West_Midlands	NA	NA	NA	NA	2021-01-04	2021-01-10	2.02756	1.77468	2.30567
swab positivity	Region	East_Midlands	NA	NA	NA	NA	2021-01-04	2021-01-10	1.70822	1.50792	1.93253
swab positivity	Region	East_England	NA	NA	NA	NA	2021-01-04	2021-01-10	1.93502	1.75402	2.13026
swab positivity	Region	London	NA	NA	NA	NA	2021-01-04	2021-01-10	3.14125	2.89732	3.40777
swab positivity	Region	North_East_England	NA	NA	NA	NA	2021-01-04	2021-01-10	2.28784	1.9467	2.69279
swab positivity	Region	South_West_England	NA	NA	NA	NA	2021-01-11	2021-01-17	1.28193	1.11526	1.4732
swab positivity	Region	East_Midlands	NA	NA	NA	NA	2021-01-11	2021-01-17	1.679	1.48724	1.89896
swab positivity	Region	South_East_England	NA	NA	NA	NA	2021-01-11	2021-01-17	1.89755	1.7288	2.07651
swab positivity	Region	London	NA	NA	NA	NA	2021-01-11	2021-01-17	3.17728	2.91483	3.46388
swab positivity	Region	Yorkshire	NA	NA	NA	NA	2021-01-11	2021-01-17	1.34793	1.18881	1.53306
swab positivity	Region	North_East_England	NA	NA	NA	NA	2021-01-11	2021-01-17	2.01546	1.69935	2.41128
swab positivity	Region	East_England	NA	NA	NA	NA	2021-01-11	2021-01-17	1.85367	1.6764	2.04059
swab positivity	Region	North_West_England	NA	NA	NA	NA	2021-01-11	2021-01-17	2.2228	2.00734	2.45734
swab positivity	Region	West_Midlands	NA	NA	NA	NA	2021-01-11	2021-01-17	2.07821	1.82818	2.36261
swab positivity	Region	West_Midlands	NA	NA	NA	NA	2021-01-18	2021-01-24	1.86447	1.63474	2.12413
swab positivity	Region	London	NA	NA	NA	NA	2021-01-18	2021-01-24	2.69255	2.46079	2.944
swab positivity	Region	East_England	NA	NA	NA	NA	2021-01-18	2021-01-24	1.72064	1.54611	1.90826
swab positivity	Region	South_East_England	NA	NA	NA	NA	2021-01-18	2021-01-24	1.71967	1.55993	1.88883
swab positivity	Region	East_Midlands	NA	NA	NA	NA	2021-01-18	2021-01-24	1.51699	1.3506	1.71771
swab positivity	Region	North_East_England	NA	NA	NA	NA	2021-01-18	2021-01-24	1.6842	1.40474	2.02936
swab positivity	Region	Yorkshire	NA	NA	NA	NA	2021-01-18	2021-01-24	1.24525	1.08878	1.42167
swab positivity	Region	South_West_England	NA	NA	NA	NA	2021-01-18	2021-01-24	1.25919	1.09731	1.4492
swab positivity	Region	North_West_England	NA	NA	NA	NA	2021-01-18	2021-01-24	2.08139	1.86774	2.30733
swab positivity	Region	London	NA	NA	NA	NA	2021-01-25	2021-01-31	2.06856	1.86904	2.28879
swab positivity	Region	Yorkshire	NA	NA	NA	NA	2021-01-25	2021-01-31	1.1531	1.01202	1.3216
swab positivity	Region	North_West_England	NA	NA	NA	NA	2021-01-25	2021-01-31	1.75605	1.57384	1.95651
swab positivity	Region	East_Midlands	NA	NA	NA	NA	2021-01-25	2021-01-31	1.43722	1.26991	1.62512
swab positivity	Region	South_West_England	NA	NA	NA	NA	2021-01-25	2021-01-31	0.984024	0.848615	1.14864
swab positivity	Region	South_East_England	NA	NA	NA	NA	2021-01-25	2021-01-31	1.30449	1.17764	1.45046
swab positivity	Region	West_Midlands	NA	NA	NA	NA	2021-01-25	2021-01-31	1.69333	1.49264	1.93279
swab positivity	Region	North_East_England	NA	NA	NA	NA	2021-01-25	2021-01-31	1.32284	1.09107	1.60522
swab positivity	Region	East_England	NA	NA	NA	NA	2021-01-25	2021-01-31	1.57864	1.41348	1.76229
swab positivity	Region	Yorkshire	NA	NA	NA	NA	2021-02-01	2021-02-07	0.954985	0.828714	1.10243
swab positivity	Region	South_West_England	NA	NA	NA	NA	2021-02-01	2021-02-07	0.849471	0.720962	1.00074
swab positivity	Region	East_Midlands	NA	NA	NA	NA	2021-02-01	2021-02-07	1.19884	1.05733	1.36507
swab positivity	Region	North_East_England	NA	NA	NA	NA	2021-02-01	2021-02-07	1.03276	0.832427	1.27522
swab positivity	Region	East_England	NA	NA	NA	NA	2021-02-01	2021-02-07	1.21411	1.07752	1.37042
swab positivity	Region	North_West_England	NA	NA	NA	NA	2021-02-01	2021-02-07	1.36895	1.21439	1.5466
swab positivity	Region	London	NA	NA	NA	NA	2021-02-01	2021-02-07	1.67512	1.50931	1.86278
swab positivity	Region	West_Midlands	NA	NA	NA	NA	2021-02-01	2021-02-07	1.34358	1.16839	1.54543
swab positivity	Region	South_East_England	NA	NA	NA	NA	2021-02-01	2021-02-07	1.06521	0.956422	1.18909
swab positivity	Region	Yorkshire	NA	NA	NA	NA	2021-02-08	2021-02-14	0.788341	0.67842	0.913473
swab positivity	Region	South_West_England	NA	NA	NA	NA	2021-02-08	2021-02-14	0.557853	0.462538	0.671356
swab positivity	Region	East_England	NA	NA	NA	NA	2021-02-08	2021-02-14	0.686144	0.597784	0.791518
swab positivity	Region	London	NA	NA	NA	NA	2021-02-08	2021-02-14	0.929911	0.821144	1.0584
swab positivity	Region	North_East_England	NA	NA	NA	NA	2021-02-08	2021-02-14	0.861364	0.686567	1.07636
swab positivity	Region	East_Midlands	NA	NA	NA	NA	2021-02-08	2021-02-14	0.829272	0.71794	0.957262
swab positivity	Region	South_East_England	NA	NA	NA	NA	2021-02-08	2021-02-14	0.703465	0.617272	0.799778
swab positivity	Region	West_Midlands	NA	NA	NA	NA	2021-02-08	2021-02-14	0.900424	0.770433	1.05306
swab positivity	Region	North_West_England	NA	NA	NA	NA	2021-02-08	2021-02-14	1.06485	0.929827	1.21942
swab positivity	Region	South_West_England	NA	NA	NA	NA	2021-02-15	2021-02-21	0.399375	0.324164	0.491516
swab positivity	Region	North_East_England	NA	NA	NA	NA	2021-02-15	2021-02-21	0.761268	0.599968	0.966778
swab positivity	Region	London	NA	NA	NA	NA	2021-02-15	2021-02-21	0.72772	0.628632	0.844066
swab positivity	Region	East_Midlands	NA	NA	NA	NA	2021-02-15	2021-02-21	0.688954	0.58909	0.806267
swab positivity	Region	South_East_England	NA	NA	NA	NA	2021-02-15	2021-02-21	0.53079	0.460972	0.614092
swab positivity	Region	West_Midlands	NA	NA	NA	NA	2021-02-15	2021-02-21	0.755381	0.633733	0.901768
swab positivity	Region	North_West_England	NA	NA	NA	NA	2021-02-15	2021-02-21	0.838909	0.720925	0.970635
swab positivity	Region	Yorkshire	NA	NA	NA	NA	2021-02-15	2021-02-21	0.688729	0.586313	0.806828
swab positivity	Region	East_England	NA	NA	NA	NA	2021-02-15	2021-02-21	0.507106	0.432879	0.594227
swab positivity	Region	East_Midlands	NA	NA	NA	NA	2021-02-22	2021-02-28	0.504732	0.419747	0.60959
swab positivity	Region	North_West_England	NA	NA	NA	NA	2021-02-22	2021-02-28	0.541601	0.453473	0.647939
swab positivity	Region	South_East_England	NA	NA	NA	NA	2021-02-22	2021-02-28	0.385731	0.327313	0.457355
swab positivity	Region	North_East_England	NA	NA	NA	NA	2021-02-22	2021-02-28	0.494791	0.377748	0.652516
swab positivity	Region	Yorkshire	NA	NA	NA	NA	2021-02-22	2021-02-28	0.501445	0.416346	0.603835
swab positivity	Region	London	NA	NA	NA	NA	2021-02-22	2021-02-28	0.568409	0.479245	0.679172
swab positivity	Region	South_West_England	NA	NA	NA	NA	2021-02-22	2021-02-28	0.297496	0.235466	0.375712
swab positivity	Region	West_Midlands	NA	NA	NA	NA	2021-02-22	2021-02-28	0.582024	0.476808	0.714525
swab positivity	Region	East_England	NA	NA	NA	NA	2021-02-22	2021-02-28	0.363431	0.304	0.43631
swab positivity	Region	Yorkshire	NA	NA	NA	NA	2021-03-01	2021-03-07	0.444327	0.365455	0.541856
swab positivity	Region	South_West_England	NA	NA	NA	NA	2021-03-01	2021-03-07	0.253277	0.198395	0.326929
swab positivity	Region	North_West_England	NA	NA	NA	NA	2021-03-01	2021-03-07	0.445278	0.369833	0.542604
swab positivity	Region	East_England	NA	NA	NA	NA	2021-03-01	2021-03-07	0.283003	0.232386	0.345931
swab positivity	Region	London	NA	NA	NA	NA	2021-03-01	2021-03-07	0.399422	0.331027	0.487226
swab positivity	Region	West_Midlands	NA	NA	NA	NA	2021-03-01	2021-03-07	0.477111	0.383332	0.593803
swab positivity	Region	East_Midlands	NA	NA	NA	NA	2021-03-01	2021-03-07	0.436808	0.3603	0.534249
swab positivity	Region	South_East_England	NA	NA	NA	NA	2021-03-01	2021-03-07	0.323294	0.27036	0.388396
swab positivity	Region	North_East_England	NA	NA	NA	NA	2021-03-01	2021-03-07	0.403463	0.299808	0.541507
swab positivity	Region	South_West_England	NA	NA	NA	NA	2021-03-08	2021-03-14	0.18181	0.138396	0.23807
swab positivity	Region	East_England	NA	NA	NA	NA	2021-03-08	2021-03-14	0.203441	0.163018	0.252904
swab positivity	Region	South_East_England	NA	NA	NA	NA	2021-03-08	2021-03-14	0.231387	0.188623	0.283905
swab positivity	Region	London	NA	NA	NA	NA	2021-03-08	2021-03-14	0.2639	0.212395	0.32803
swab positivity	Region	North_East_England	NA	NA	NA	NA	2021-03-08	2021-03-14	0.361142	0.266258	0.48976
swab positivity	Region	Yorkshire	NA	NA	NA	NA	2021-03-08	2021-03-14	0.384682	0.31285	0.471545
swab positivity	Region	North_West_England	NA	NA	NA	NA	2021-03-08	2021-03-14	0.379123	0.312169	0.463021
swab positivity	Region	West_Midlands	NA	NA	NA	NA	2021-03-08	2021-03-14	0.351095	0.279589	0.439909
swab positivity	Region	East_Midlands	NA	NA	NA	NA	2021-03-08	2021-03-14	0.3537	0.286288	0.437702
swab positivity	Region	South_West_England	NA	NA	NA	NA	2021-03-15	2021-03-21	0.16587	0.124045	0.222667
swab positivity	Region	East_England	NA	NA	NA	NA	2021-03-15	2021-03-21	0.218629	0.175215	0.276048
swab positivity	Region	Yorkshire	NA	NA	NA	NA	2021-03-15	2021-03-21	0.503609	0.408127	0.622941
swab positivity	Region	North_West_England	NA	NA	NA	NA	2021-03-15	2021-03-21	0.49493	0.404346	0.604863
swab positivity	Region	London	NA	NA	NA	NA	2021-03-15	2021-03-21	0.327942	0.261461	0.415523
swab positivity	Region	East_Midlands	NA	NA	NA	NA	2021-03-15	2021-03-21	0.418066	0.334373	0.525688
swab positivity	Region	South_East_England	NA	NA	NA	NA	2021-03-15	2021-03-21	0.237881	0.19273	0.295583
swab positivity	Region	North_East_England	NA	NA	NA	NA	2021-03-15	2021-03-21	0.447296	0.330488	0.608639
swab positivity	Region	West_Midlands	NA	NA	NA	NA	2021-03-15	2021-03-21	0.431682	0.339846	0.551178
swab positivity	Region	East_Midlands	NA	NA	NA	NA	2021-03-22	2021-03-28	0.358223	0.283876	0.457745
swab positivity	Region	Yorkshire	NA	NA	NA	NA	2021-03-22	2021-03-28	0.435515	0.351897	0.54683
swab positivity	Region	North_East_England	NA	NA	NA	NA	2021-03-22	2021-03-28	0.363672	0.264044	0.507638
swab positivity	Region	South_West_England	NA	NA	NA	NA	2021-03-22	2021-03-28	0.128232	0.0934182	0.175371
swab positivity	Region	London	NA	NA	NA	NA	2021-03-22	2021-03-28	0.283663	0.224115	0.36166
swab positivity	Region	East_England	NA	NA	NA	NA	2021-03-22	2021-03-28	0.183813	0.144098	0.23533
swab positivity	Region	North_West_England	NA	NA	NA	NA	2021-03-22	2021-03-28	0.435541	0.351845	0.540044
swab positivity	Region	South_East_England	NA	NA	NA	NA	2021-03-22	2021-03-28	0.20704	0.166429	0.261075
swab positivity	Region	West_Midlands	NA	NA	NA	NA	2021-03-22	2021-03-28	0.355547	0.274669	0.458058
swab positivity	Region	Yorkshire	NA	NA	NA	NA	2021-03-29	2021-04-04	0.486336	0.392349	0.609379
swab positivity	Region	South_West_England	NA	NA	NA	NA	2021-03-29	2021-04-04	0.148396	0.108066	0.204185
swab positivity	Region	East_Midlands	NA	NA	NA	NA	2021-03-29	2021-04-04	0.404367	0.320229	0.515771
swab positivity	Region	East_England	NA	NA	NA	NA	2021-03-29	2021-04-04	0.207025	0.162196	0.268636
swab positivity	Region	North_West_England	NA	NA	NA	NA	2021-03-29	2021-04-04	0.506964	0.4074	0.624554
swab positivity	Region	South_East_England	NA	NA	NA	NA	2021-03-29	2021-04-04	0.244964	0.193675	0.312577
swab positivity	Region	North_East_England	NA	NA	NA	NA	2021-03-29	2021-04-04	0.398574	0.286132	0.557618
swab positivity	Region	West_Midlands	NA	NA	NA	NA	2021-03-29	2021-04-04	0.365647	0.282958	0.472156
swab positivity	Region	London	NA	NA	NA	NA	2021-03-29	2021-04-04	0.285071	0.224974	0.361421
swab positivity	Region	Yorkshire	NA	NA	NA	NA	2021-04-05	2021-04-11	0.300382	0.236263	0.383811
swab positivity	Region	North_West_England	NA	NA	NA	NA	2021-04-05	2021-04-11	0.316028	0.251038	0.400183
swab positivity	Region	South_West_England	NA	NA	NA	NA	2021-04-05	2021-04-11	0.0872946	0.0623323	0.123907
swab positivity	Region	East_Midlands	NA	NA	NA	NA	2021-04-05	2021-04-11	0.24608	0.190339	0.321788
swab positivity	Region	East_England	NA	NA	NA	NA	2021-04-05	2021-04-11	0.128045	0.098259	0.166345
swab positivity	Region	South_East_England	NA	NA	NA	NA	2021-04-05	2021-04-11	0.150083	0.11667	0.195711
swab positivity	Region	North_East_England	NA	NA	NA	NA	2021-04-05	2021-04-11	0.239316	0.166149	0.344085
swab positivity	Region	West_Midlands	NA	NA	NA	NA	2021-04-05	2021-04-11	0.219413	0.165052	0.292236
swab positivity	Region	London	NA	NA	NA	NA	2021-04-05	2021-04-11	0.202631	0.15545	0.26224
swab positivity	Region	South_West_England	NA	NA	NA	NA	2021-04-12	2021-04-18	0.065681	0.0450996	0.0969107
swab positivity	Region	Yorkshire	NA	NA	NA	NA	2021-04-12	2021-04-18	0.213186	0.15954	0.285618
swab positivity	Region	North_West_England	NA	NA	NA	NA	2021-04-12	2021-04-18	0.221633	0.16586	0.295833
swab positivity	Region	East_Midlands	NA	NA	NA	NA	2021-04-12	2021-04-18	0.17326	0.127819	0.236948
swab positivity	Region	East_England	NA	NA	NA	NA	2021-04-12	2021-04-18	0.0964305	0.0710216	0.131353
swab positivity	Region	North_East_England	NA	NA	NA	NA	2021-04-12	2021-04-18	0.159026	0.105349	0.241765
swab positivity	Region	West_Midlands	NA	NA	NA	NA	2021-04-12	2021-04-18	0.148899	0.106743	0.205862
swab positivity	Region	South_East_England	NA	NA	NA	NA	2021-04-12	2021-04-18	0.111868	0.083322	0.151944
swab positivity	Region	London	NA	NA	NA	NA	2021-04-12	2021-04-18	0.151256	0.11166	0.204964
swab positivity	Region	South_West_England	NA	NA	NA	NA	2021-04-19	2021-04-25	0.0479181	0.0319417	0.0726013
swab positivity	Region	North_East_England	NA	NA	NA	NA	2021-04-19	2021-04-25	0.111858	0.0704938	0.174394
swab positivity	Region	East_England	NA	NA	NA	NA	2021-04-19	2021-04-25	0.0722445	0.0525204	0.0998906
swab positivity	Region	North_West_England	NA	NA	NA	NA	2021-04-19	2021-04-25	0.157145	0.115944	0.214174
swab positivity	Region	East_Midlands	NA	NA	NA	NA	2021-04-19	2021-04-25	0.121438	0.0882314	0.16801
swab positivity	Region	Yorkshire	NA	NA	NA	NA	2021-04-19	2021-04-25	0.154926	0.11298	0.212223
swab positivity	Region	South_East_England	NA	NA	NA	NA	2021-04-19	2021-04-25	0.0811091	0.0595994	0.110615
swab positivity	Region	London	NA	NA	NA	NA	2021-04-19	2021-04-25	0.118144	0.0863801	0.162206
swab positivity	Region	West_Midlands	NA	NA	NA	NA	2021-04-19	2021-04-25	0.0978732	0.069109	0.138524
swab positivity	Region	North_East_England	NA	NA	NA	NA	2021-04-26	2021-05-02	0.098503	0.0620704	0.156409
swab positivity	Region	London	NA	NA	NA	NA	2021-04-26	2021-05-02	0.115449	0.0826775	0.161811
swab positivity	Region	Yorkshire	NA	NA	NA	NA	2021-04-26	2021-05-02	0.137584	0.0985702	0.1927
swab positivity	Region	South_West_England	NA	NA	NA	NA	2021-04-26	2021-05-02	0.0453899	0.0296533	0.0690139
swab positivity	Region	South_East_England	NA	NA	NA	NA	2021-04-26	2021-05-02	0.0740712	0.0536559	0.104083
swab positivity	Region	North_West_England	NA	NA	NA	NA	2021-04-26	2021-05-02	0.142498	0.10328	0.197631
swab positivity	Region	East_Midlands	NA	NA	NA	NA	2021-04-26	2021-05-02	0.106695	0.0773346	0.148081
swab positivity	Region	East_England	NA	NA	NA	NA	2021-04-26	2021-05-02	0.0680381	0.0485844	0.0973326
swab positivity	Region	West_Midlands	NA	NA	NA	NA	2021-04-26	2021-05-02	0.0837104	0.0588793	0.120616
swab positivity	Region	West_Midlands	NA	NA	NA	NA	2021-05-03	2021-05-09	0.0734906	0.0512407	0.104729
swab positivity	Region	South_East_England	NA	NA	NA	NA	2021-05-03	2021-05-09	0.066443	0.0476215	0.0917797
swab positivity	Region	East_Midlands	NA	NA	NA	NA	2021-05-03	2021-05-09	0.0969403	0.0703325	0.135944
swab positivity	Region	South_West_England	NA	NA	NA	NA	2021-05-03	2021-05-09	0.0445813	0.0293233	0.0679782
swab positivity	Region	Yorkshire	NA	NA	NA	NA	2021-05-03	2021-05-09	0.123352	0.0897507	0.171341
swab positivity	Region	London	NA	NA	NA	NA	2021-05-03	2021-05-09	0.100167	0.0714657	0.14095
swab positivity	Region	North_East_England	NA	NA	NA	NA	2021-05-03	2021-05-09	0.0958766	0.0610223	0.151742
swab positivity	Region	North_West_England	NA	NA	NA	NA	2021-05-03	2021-05-09	0.133793	0.0984203	0.185964
swab positivity	Region	East_England	NA	NA	NA	NA	2021-05-03	2021-05-09	0.0644429	0.0459181	0.0906971
swab positivity	Region	South_West_England	NA	NA	NA	NA	2021-05-10	2021-05-16	0.0473765	0.0310176	0.0730093
swab positivity	Region	London	NA	NA	NA	NA	2021-05-10	2021-05-16	0.108127	0.0772873	0.152377
swab positivity	Region	West_Midlands	NA	NA	NA	NA	2021-05-10	2021-05-16	0.0771013	0.0536853	0.110227
swab positivity	Region	East_Midlands	NA	NA	NA	NA	2021-05-10	2021-05-16	0.101576	0.0734921	0.140854
swab positivity	Region	East_England	NA	NA	NA	NA	2021-05-10	2021-05-16	0.0689689	0.0490007	0.0967913
swab positivity	Region	North_East_England	NA	NA	NA	NA	2021-05-10	2021-05-16	0.103073	0.0654218	0.16373
swab positivity	Region	North_West_England	NA	NA	NA	NA	2021-05-10	2021-05-16	0.148338	0.108273	0.205336
swab positivity	Region	Yorkshire	NA	NA	NA	NA	2021-05-10	2021-05-16	0.131648	0.0951873	0.183322
swab positivity	Region	South_East_England	NA	NA	NA	NA	2021-05-10	2021-05-16	0.067042	0.0481312	0.0941633
swab positivity	Region	East_Midlands	NA	NA	NA	NA	2021-05-17	2021-05-23	0.128108	0.0938077	0.176354
swab positivity	Region	South_West_England	NA	NA	NA	NA	2021-05-17	2021-05-23	0.0597707	0.0403897	0.0894946
swab positivity	Region	North_West_England	NA	NA	NA	NA	2021-05-17	2021-05-23	0.205891	0.154291	0.280198
swab positivity	Region	East_England	NA	NA	NA	NA	2021-05-17	2021-05-23	0.0883539	0.0646978	0.121507
swab positivity	Region	West_Midlands	NA	NA	NA	NA	2021-05-17	2021-05-23	0.101185	0.0715033	0.142683
swab positivity	Region	Yorkshire	NA	NA	NA	NA	2021-05-17	2021-05-23	0.17121	0.125466	0.234735
swab positivity	Region	South_East_England	NA	NA	NA	NA	2021-05-17	2021-05-23	0.0820277	0.0599109	0.110857
swab positivity	Region	London	NA	NA	NA	NA	2021-05-17	2021-05-23	0.146688	0.107866	0.200582
swab positivity	Region	North_East_England	NA	NA	NA	NA	2021-05-17	2021-05-23	0.131235	0.085089	0.205166
swab positivity	Region	East_Midlands	NA	NA	NA	NA	2021-05-24	2021-05-30	0.179243	0.136387	0.236633
swab positivity	Region	West_Midlands	NA	NA	NA	NA	2021-05-24	2021-05-30	0.143975	0.105358	0.196441
swab positivity	Region	North_West_England	NA	NA	NA	NA	2021-05-24	2021-05-30	0.329442	0.25796	0.420864
swab positivity	Region	East_England	NA	NA	NA	NA	2021-05-24	2021-05-30	0.116421	0.0866069	0.156266
swab positivity	Region	South_West_England	NA	NA	NA	NA	2021-05-24	2021-05-30	0.0883586	0.0604782	0.127716
swab positivity	Region	North_East_England	NA	NA	NA	NA	2021-05-24	2021-05-30	0.200193	0.135875	0.298492
swab positivity	Region	South_East_England	NA	NA	NA	NA	2021-05-24	2021-05-30	0.109013	0.0833516	0.144043
swab positivity	Region	London	NA	NA	NA	NA	2021-05-24	2021-05-30	0.194349	0.146462	0.262424
swab positivity	Region	Yorkshire	NA	NA	NA	NA	2021-05-24	2021-05-30	0.242971	0.18581	0.317906
swab positivity	Region	North_West_England	NA	NA	NA	NA	2021-05-31	2021-06-06	0.357837	0.274913	0.461975
swab positivity	Region	South_West_England	NA	NA	NA	NA	2021-05-31	2021-06-06	0.0940729	0.0647193	0.136629
swab positivity	Region	South_East_England	NA	NA	NA	NA	2021-05-31	2021-06-06	0.106362	0.0790799	0.142409
swab positivity	Region	East_England	NA	NA	NA	NA	2021-05-31	2021-06-06	0.113619	0.083268	0.153956
swab positivity	Region	East_Midlands	NA	NA	NA	NA	2021-05-31	2021-06-06	0.179063	0.135148	0.23925
swab positivity	Region	West_Midlands	NA	NA	NA	NA	2021-05-31	2021-06-06	0.148573	0.108601	0.203747
swab positivity	Region	Yorkshire	NA	NA	NA	NA	2021-05-31	2021-06-06	0.236683	0.179967	0.31406
swab positivity	Region	London	NA	NA	NA	NA	2021-05-31	2021-06-06	0.181125	0.133766	0.246937
swab positivity	Region	North_East_England	NA	NA	NA	NA	2021-05-31	2021-06-06	0.219388	0.147862	0.324563
swab positivity	Region	South_East_England	NA	NA	NA	NA	2021-06-07	2021-06-13	0.129417	0.0995498	0.168812
swab positivity	Region	East_Midlands	NA	NA	NA	NA	2021-06-07	2021-06-13	0.227063	0.175046	0.296863
swab positivity	Region	West_Midlands	NA	NA	NA	NA	2021-06-07	2021-06-13	0.19759	0.148453	0.263206
swab positivity	Region	East_England	NA	NA	NA	NA	2021-06-07	2021-06-13	0.135707	0.103389	0.180145
swab positivity	Region	North_West_England	NA	NA	NA	NA	2021-06-07	2021-06-13	0.497721	0.393646	0.624798
swab positivity	Region	North_East_England	NA	NA	NA	NA	2021-06-07	2021-06-13	0.339244	0.240389	0.478375
swab positivity	Region	London	NA	NA	NA	NA	2021-06-07	2021-06-13	0.222135	0.170928	0.293258
swab positivity	Region	Yorkshire	NA	NA	NA	NA	2021-06-07	2021-06-13	0.302214	0.236339	0.387874
swab positivity	Region	South_West_England	NA	NA	NA	NA	2021-06-07	2021-06-13	0.127961	0.0908725	0.181143
swab positivity	Region	London	NA	NA	NA	NA	2021-06-14	2021-06-20	0.225973	0.174337	0.294399
swab positivity	Region	West_Midlands	NA	NA	NA	NA	2021-06-14	2021-06-20	0.209699	0.16076	0.275656
swab positivity	Region	North_West_England	NA	NA	NA	NA	2021-06-14	2021-06-20	0.509584	0.406335	0.638897
swab positivity	Region	East_England	NA	NA	NA	NA	2021-06-14	2021-06-20	0.138456	0.105941	0.182401
swab positivity	Region	East_Midlands	NA	NA	NA	NA	2021-06-14	2021-06-20	0.234211	0.182043	0.301647
swab positivity	Region	South_East_England	NA	NA	NA	NA	2021-06-14	2021-06-20	0.131506	0.102716	0.168557
swab positivity	Region	Yorkshire	NA	NA	NA	NA	2021-06-14	2021-06-20	0.299441	0.235743	0.380975
swab positivity	Region	North_East_England	NA	NA	NA	NA	2021-06-14	2021-06-20	0.36656	0.262752	0.508656
swab positivity	Region	South_West_England	NA	NA	NA	NA	2021-06-14	2021-06-20	0.135962	0.0985644	0.189049
swab positivity	Region	Yorkshire	NA	NA	NA	NA	2021-06-21	2021-06-27	0.65908	0.541547	0.802389
swab positivity	Region	West_Midlands	NA	NA	NA	NA	2021-06-21	2021-06-27	0.474963	0.379998	0.595852
swab positivity	Region	London	NA	NA	NA	NA	2021-06-21	2021-06-27	0.471853	0.383049	0.591544
swab positivity	Region	North_West_England	NA	NA	NA	NA	2021-06-21	2021-06-27	1.12769	0.943832	1.35165
swab positivity	Region	East_Midlands	NA	NA	NA	NA	2021-06-21	2021-06-27	0.527332	0.427584	0.652587
swab positivity	Region	South_West_England	NA	NA	NA	NA	2021-06-21	2021-06-27	0.308299	0.235664	0.403419
swab positivity	Region	East_England	NA	NA	NA	NA	2021-06-21	2021-06-27	0.300359	0.242459	0.377904
swab positivity	Region	South_East_England	NA	NA	NA	NA	2021-06-21	2021-06-27	0.284969	0.23346	0.34886
swab positivity	Region	North_East_England	NA	NA	NA	NA	2021-06-21	2021-06-27	0.999201	0.756827	1.31633
swab positivity	Region	East_Midlands	NA	NA	NA	NA	2021-06-28	2021-07-04	0.655482	0.540033	0.804422
swab positivity	Region	West_Midlands	NA	NA	NA	NA	2021-06-28	2021-07-04	0.637212	0.517023	0.785501
swab positivity	Region	East_England	NA	NA	NA	NA	2021-06-28	2021-07-04	0.392627	0.322705	0.485023
swab positivity	Region	South_East_England	NA	NA	NA	NA	2021-06-28	2021-07-04	0.368175	0.305697	0.447119
swab positivity	Region	Yorkshire	NA	NA	NA	NA	2021-06-28	2021-07-04	0.75952	0.629815	0.917844
swab positivity	Region	North_West_England	NA	NA	NA	NA	2021-06-28	2021-07-04	1.23145	1.03947	1.46642
swab positivity	Region	London	NA	NA	NA	NA	2021-06-28	2021-07-04	0.622293	0.512355	0.758114
swab positivity	Region	North_East_England	NA	NA	NA	NA	2021-06-28	2021-07-04	1.20567	0.934431	1.55388
swab positivity	Region	South_West_England	NA	NA	NA	NA	2021-06-28	2021-07-04	0.415907	0.32374	0.534043
swab positivity	Region	East_Midlands	NA	NA	NA	NA	2021-07-05	2021-07-11	1.09718	0.934219	1.28998
swab positivity	Region	East_England	NA	NA	NA	NA	2021-07-05	2021-07-11	0.703503	0.59251	0.834763
swab positivity	Region	West_Midlands	NA	NA	NA	NA	2021-07-05	2021-07-11	1.07789	0.898665	1.28103
swab positivity	Region	South_West_England	NA	NA	NA	NA	2021-07-05	2021-07-11	0.700159	0.565345	0.860879
swab positivity	Region	North_West_England	NA	NA	NA	NA	2021-07-05	2021-07-11	1.84092	1.60674	2.09546
swab positivity	Region	South_East_England	NA	NA	NA	NA	2021-07-05	2021-07-11	0.648975	0.559114	0.757385
swab positivity	Region	Yorkshire	NA	NA	NA	NA	2021-07-05	2021-07-11	1.24269	1.06612	1.45021
swab positivity	Region	North_East_England	NA	NA	NA	NA	2021-07-05	2021-07-11	2.29583	1.903	2.79044
swab positivity	Region	London	NA	NA	NA	NA	2021-07-05	2021-07-11	1.16381	0.998331	1.37569
swab positivity	Region	West_Midlands	NA	NA	NA	NA	2021-07-12	2021-07-18	1.44679	1.23768	1.69293
swab positivity	Region	East_England	NA	NA	NA	NA	2021-07-12	2021-07-18	0.972858	0.825974	1.14558
swab positivity	Region	London	NA	NA	NA	NA	2021-07-12	2021-07-18	1.60079	1.39556	1.84434
swab positivity	Region	Yorkshire	NA	NA	NA	NA	2021-07-12	2021-07-18	1.52354	1.31696	1.75557
swab positivity	Region	North_West_England	NA	NA	NA	NA	2021-07-12	2021-07-18	1.88983	1.66446	2.15893
swab positivity	Region	East_Midlands	NA	NA	NA	NA	2021-07-12	2021-07-18	1.41655	1.21136	1.649
swab positivity	Region	South_West_England	NA	NA	NA	NA	2021-07-12	2021-07-18	1.0283	0.852409	1.24639
swab positivity	Region	North_East_England	NA	NA	NA	NA	2021-07-12	2021-07-18	2.46401	2.0252	2.96981
swab positivity	Region	South_East_England	NA	NA	NA	NA	2021-07-12	2021-07-18	0.971783	0.84584	1.11412
swab positivity	Region	East_Midlands	NA	NA	NA	NA	2021-07-19	2021-07-25	1.56758	1.35846	1.8126
swab positivity	Region	East_England	NA	NA	NA	NA	2021-07-19	2021-07-25	1.01289	0.867101	1.1771
swab positivity	Region	London	NA	NA	NA	NA	2021-07-19	2021-07-25	1.63523	1.43074	1.87884
swab positivity	Region	West_Midlands	NA	NA	NA	NA	2021-07-19	2021-07-25	1.64131	1.40933	1.90868
swab positivity	Region	North_West_England	NA	NA	NA	NA	2021-07-19	2021-07-25	2.04711	1.8063	2.32847
swab positivity	Region	South_East_England	NA	NA	NA	NA	2021-07-19	2021-07-25	1.05278	0.920345	1.20384
swab positivity	Region	South_West_England	NA	NA	NA	NA	2021-07-19	2021-07-25	1.07671	0.892588	1.30029
swab positivity	Region	Yorkshire	NA	NA	NA	NA	2021-07-19	2021-07-25	1.85276	1.61925	2.11501
swab positivity	Region	North_East_England	NA	NA	NA	NA	2021-07-19	2021-07-25	2.8833	2.38254	3.46036
swab positivity	Region	North_West_England	NA	NA	NA	NA	2021-07-26	2021-08-01	1.62628	1.41811	1.87023
swab positivity	Region	West_Midlands	NA	NA	NA	NA	2021-07-26	2021-08-01	1.40119	1.19018	1.65849
swab positivity	Region	South_East_England	NA	NA	NA	NA	2021-07-26	2021-08-01	0.988396	0.864233	1.13686
swab positivity	Region	East_England	NA	NA	NA	NA	2021-07-26	2021-08-01	0.972353	0.836295	1.12876
swab positivity	Region	South_West_England	NA	NA	NA	NA	2021-07-26	2021-08-01	1.0363	0.854646	1.26222
swab positivity	Region	Yorkshire	NA	NA	NA	NA	2021-07-26	2021-08-01	1.65515	1.43608	1.91243
swab positivity	Region	London	NA	NA	NA	NA	2021-07-26	2021-08-01	1.53998	1.33857	1.77807
swab positivity	Region	East_Midlands	NA	NA	NA	NA	2021-07-26	2021-08-01	1.3733	1.18021	1.5984
swab positivity	Region	North_East_England	NA	NA	NA	NA	2021-07-26	2021-08-01	2.15585	1.75482	2.63875
swab positivity	Region	London	NA	NA	NA	NA	2021-08-02	2021-08-08	1.56659	1.3585	1.82697
swab positivity	Region	North_East_England	NA	NA	NA	NA	2021-08-02	2021-08-08	1.88392	1.53181	2.32091
swab positivity	Region	South_West_England	NA	NA	NA	NA	2021-08-02	2021-08-08	1.08302	0.89442	1.32595
swab positivity	Region	South_East_England	NA	NA	NA	NA	2021-08-02	2021-08-08	1.03891	0.910577	1.18796
swab positivity	Region	Yorkshire	NA	NA	NA	NA	2021-08-02	2021-08-08	1.80491	1.57175	2.07874
swab positivity	Region	North_West_England	NA	NA	NA	NA	2021-08-02	2021-08-08	1.65869	1.45551	1.90395
swab positivity	Region	East_Midlands	NA	NA	NA	NA	2021-08-02	2021-08-08	1.43923	1.24134	1.66652
swab positivity	Region	West_Midlands	NA	NA	NA	NA	2021-08-02	2021-08-08	1.37756	1.17183	1.62535
swab positivity	Region	East_England	NA	NA	NA	NA	2021-08-02	2021-08-08	1.02855	0.887827	1.1888
swab positivity	Region	North_East_England	NA	NA	NA	NA	2021-08-09	2021-08-15	1.61951	1.30237	2.017
swab positivity	Region	North_West_England	NA	NA	NA	NA	2021-08-09	2021-08-15	1.57899	1.38532	1.80502
swab positivity	Region	East_Midlands	NA	NA	NA	NA	2021-08-09	2021-08-15	1.38613	1.20471	1.614
swab positivity	Region	London	NA	NA	NA	NA	2021-08-09	2021-08-15	1.67004	1.44996	1.94501
swab positivity	Region	West_Midlands	NA	NA	NA	NA	2021-08-09	2021-08-15	1.3296	1.13017	1.56986
swab positivity	Region	South_East_England	NA	NA	NA	NA	2021-08-09	2021-08-15	1.09838	0.960368	1.25372
swab positivity	Region	East_England	NA	NA	NA	NA	2021-08-09	2021-08-15	1.1252	0.9732	1.30301
swab positivity	Region	South_West_England	NA	NA	NA	NA	2021-08-09	2021-08-15	1.1321	0.935319	1.35821
swab positivity	Region	Yorkshire	NA	NA	NA	NA	2021-08-09	2021-08-15	1.70116	1.48253	1.96609
swab positivity	Region	East_Midlands	NA	NA	NA	NA	2021-08-16	2021-08-22	1.46836	1.27254	1.70035
swab positivity	Region	North_West_England	NA	NA	NA	NA	2021-08-16	2021-08-22	1.60641	1.40841	1.83834
swab positivity	Region	East_England	NA	NA	NA	NA	2021-08-16	2021-08-22	1.18901	1.03148	1.37752
swab positivity	Region	North_East_England	NA	NA	NA	NA	2021-08-16	2021-08-22	1.63439	1.31744	2.02539
swab positivity	Region	West_Midlands	NA	NA	NA	NA	2021-08-16	2021-08-22	1.53373	1.31148	1.79926
swab positivity	Region	Yorkshire	NA	NA	NA	NA	2021-08-16	2021-08-22	1.75759	1.53077	2.01487
swab positivity	Region	London	NA	NA	NA	NA	2021-08-16	2021-08-22	1.62821	1.41563	1.87665
swab positivity	Region	South_West_England	NA	NA	NA	NA	2021-08-16	2021-08-22	1.41078	1.193	1.66548
swab positivity	Region	South_East_England	NA	NA	NA	NA	2021-08-16	2021-08-22	1.28919	1.13752	1.4569
swab positivity	Region	North_West_England	NA	NA	NA	NA	2021-08-23	2021-08-29	1.55256	1.3438	1.79254
swab positivity	Region	North_East_England	NA	NA	NA	NA	2021-08-23	2021-08-29	1.79529	1.46606	2.2088
swab positivity	Region	Yorkshire	NA	NA	NA	NA	2021-08-23	2021-08-29	1.79286	1.55623	2.06844
swab positivity	Region	London	NA	NA	NA	NA	2021-08-23	2021-08-29	1.4274	1.22168	1.66897
swab positivity	Region	West_Midlands	NA	NA	NA	NA	2021-08-23	2021-08-29	1.58674	1.34836	1.86888
swab positivity	Region	South_West_England	NA	NA	NA	NA	2021-08-23	2021-08-29	1.48852	1.25931	1.76761
swab positivity	Region	East_Midlands	NA	NA	NA	NA	2021-08-23	2021-08-29	1.4725	1.27403	1.70793
swab positivity	Region	South_East_England	NA	NA	NA	NA	2021-08-23	2021-08-29	1.21458	1.06263	1.38134
swab positivity	Region	East_England	NA	NA	NA	NA	2021-08-23	2021-08-29	1.16341	1.00395	1.34545
swab positivity	Region	London	NA	NA	NA	NA	2021-08-30	2021-09-05	1.451	1.24576	1.69389
swab positivity	Region	North_East_England	NA	NA	NA	NA	2021-08-30	2021-09-05	1.91366	1.56322	2.34517
swab positivity	Region	East_Midlands	NA	NA	NA	NA	2021-08-30	2021-09-05	1.50245	1.29739	1.73335
swab positivity	Region	North_West_England	NA	NA	NA	NA	2021-08-30	2021-09-05	1.5248	1.31936	1.75574
swab positivity	Region	West_Midlands	NA	NA	NA	NA	2021-08-30	2021-09-05	1.54526	1.31253	1.80777
swab positivity	Region	Yorkshire	NA	NA	NA	NA	2021-08-30	2021-09-05	1.80175	1.55714	2.08564
swab positivity	Region	East_England	NA	NA	NA	NA	2021-08-30	2021-09-05	1.15303	1.00055	1.33141
swab positivity	Region	South_East_England	NA	NA	NA	NA	2021-08-30	2021-09-05	1.22267	1.07574	1.39305
swab positivity	Region	South_West_England	NA	NA	NA	NA	2021-08-30	2021-09-05	1.39427	1.16806	1.66622
swab positivity	Region	East_Midlands	NA	NA	NA	NA	2021-09-06	2021-09-12	1.38426	1.19556	1.60023
swab positivity	Region	West_Midlands	NA	NA	NA	NA	2021-09-06	2021-09-12	1.28478	1.08539	1.51196
swab positivity	Region	East_England	NA	NA	NA	NA	2021-09-06	2021-09-12	1.04672	0.90142	1.211
swab positivity	Region	South_East_England	NA	NA	NA	NA	2021-09-06	2021-09-12	1.07492	0.941649	1.22165
swab positivity	Region	London	NA	NA	NA	NA	2021-09-06	2021-09-12	1.17099	1.00201	1.37285
swab positivity	Region	North_West_England	NA	NA	NA	NA	2021-09-06	2021-09-12	1.45135	1.26094	1.67622
swab positivity	Region	North_East_England	NA	NA	NA	NA	2021-09-06	2021-09-12	1.61862	1.31714	1.99908
swab positivity	Region	South_West_England	NA	NA	NA	NA	2021-09-06	2021-09-12	1.1791	0.99126	1.4053
swab positivity	Region	Yorkshire	NA	NA	NA	NA	2021-09-06	2021-09-12	1.62334	1.40597	1.88013
swab positivity	Region	South_West_England	NA	NA	NA	NA	2021-09-13	2021-09-19	1.06026	0.895799	1.25144
swab positivity	Region	East_England	NA	NA	NA	NA	2021-09-13	2021-09-19	1.05925	0.918155	1.2191
swab positivity	Region	Yorkshire	NA	NA	NA	NA	2021-09-13	2021-09-19	1.57083	1.35954	1.8025
swab positivity	Region	London	NA	NA	NA	NA	2021-09-13	2021-09-19	1.10474	0.946844	1.29302
swab positivity	Region	North_East_England	NA	NA	NA	NA	2021-09-13	2021-09-19	1.53721	1.24788	1.89721
swab positivity	Region	East_Midlands	NA	NA	NA	NA	2021-09-13	2021-09-19	1.34553	1.16795	1.55995
swab positivity	Region	North_West_England	NA	NA	NA	NA	2021-09-13	2021-09-19	1.40722	1.22357	1.61532
swab positivity	Region	West_Midlands	NA	NA	NA	NA	2021-09-13	2021-09-19	1.28006	1.09115	1.50541
swab positivity	Region	South_East_England	NA	NA	NA	NA	2021-09-13	2021-09-19	0.988243	0.866101	1.12807
swab positivity	Region	South_West_England	NA	NA	NA	NA	2021-09-20	2021-09-26	1.23898	1.06239	1.45044
swab positivity	Region	London	NA	NA	NA	NA	2021-09-20	2021-09-26	0.977679	0.837529	1.14434
swab positivity	Region	North_East_England	NA	NA	NA	NA	2021-09-20	2021-09-26	1.49208	1.22765	1.82451
swab positivity	Region	North_West_England	NA	NA	NA	NA	2021-09-20	2021-09-26	1.544	1.3648	1.75574
swab positivity	Region	South_East_England	NA	NA	NA	NA	2021-09-20	2021-09-26	1.00994	0.888429	1.14524
swab positivity	Region	West_Midlands	NA	NA	NA	NA	2021-09-20	2021-09-26	1.41581	1.22415	1.64448
swab positivity	Region	Yorkshire	NA	NA	NA	NA	2021-09-20	2021-09-26	1.73532	1.52099	1.97471
swab positivity	Region	East_Midlands	NA	NA	NA	NA	2021-09-20	2021-09-26	1.50931	1.3188	1.72438
swab positivity	Region	East_England	NA	NA	NA	NA	2021-09-20	2021-09-26	1.10824	0.966137	1.27916
swab positivity	Region	North_West_England	NA	NA	NA	NA	2021-09-27	2021-10-03	1.79545	1.59415	2.02897
swab positivity	Region	South_West_England	NA	NA	NA	NA	2021-09-27	2021-10-03	1.65978	1.44203	1.91267
swab positivity	Region	North_East_England	NA	NA	NA	NA	2021-09-27	2021-10-03	1.80582	1.49938	2.16815
swab positivity	Region	East_England	NA	NA	NA	NA	2021-09-27	2021-10-03	1.3948	1.22284	1.58659
swab positivity	Region	South_East_England	NA	NA	NA	NA	2021-09-27	2021-10-03	1.26387	1.12391	1.41672
swab positivity	Region	London	NA	NA	NA	NA	2021-09-27	2021-10-03	1.20011	1.03701	1.38803
swab positivity	Region	Yorkshire	NA	NA	NA	NA	2021-09-27	2021-10-03	1.90882	1.69148	2.16697
swab positivity	Region	East_Midlands	NA	NA	NA	NA	2021-09-27	2021-10-03	1.72137	1.51608	1.9578
swab positivity	Region	West_Midlands	NA	NA	NA	NA	2021-09-27	2021-10-03	1.66959	1.45706	1.91946
swab positivity	Region	Yorkshire	NA	NA	NA	NA	2021-10-04	2021-10-10	2.1028	1.86279	2.37943
swab positivity	Region	South_West_England	NA	NA	NA	NA	2021-10-04	2021-10-10	1.91515	1.68386	2.19142
swab positivity	Region	London	NA	NA	NA	NA	2021-10-04	2021-10-10	1.16413	1.0185	1.33557
swab positivity	Region	North_West_England	NA	NA	NA	NA	2021-10-04	2021-10-10	2.04859	1.83358	2.29587
swab positivity	Region	South_East_England	NA	NA	NA	NA	2021-10-04	2021-10-10	1.34087	1.19672	1.5029
swab positivity	Region	North_East_England	NA	NA	NA	NA	2021-10-04	2021-10-10	1.91773	1.59399	2.31112
swab positivity	Region	West_Midlands	NA	NA	NA	NA	2021-10-04	2021-10-10	1.81775	1.59511	2.08253
swab positivity	Region	East_Midlands	NA	NA	NA	NA	2021-10-04	2021-10-10	1.86654	1.64981	2.11686
swab positivity	Region	East_England	NA	NA	NA	NA	2021-10-04	2021-10-10	1.53169	1.3588	1.7318
swab positivity	Region	North_East_England	NA	NA	NA	NA	2021-10-11	2021-10-17	2.02774	1.70732	2.44247
swab positivity	Region	South_West_England	NA	NA	NA	NA	2021-10-11	2021-10-17	2.22651	1.97341	2.51256
swab positivity	Region	Yorkshire	NA	NA	NA	NA	2021-10-11	2021-10-17	2.24923	2.00349	2.53567
swab positivity	Region	South_East_England	NA	NA	NA	NA	2021-10-11	2021-10-17	1.66531	1.50279	1.84845
swab positivity	Region	London	NA	NA	NA	NA	2021-10-11	2021-10-17	1.42594	1.25672	1.6183
swab positivity	Region	North_West_England	NA	NA	NA	NA	2021-10-11	2021-10-17	2.17453	1.94775	2.42123
swab positivity	Region	East_Midlands	NA	NA	NA	NA	2021-10-11	2021-10-17	2.0658	1.8348	2.3299
swab positivity	Region	West_Midlands	NA	NA	NA	NA	2021-10-11	2021-10-17	1.97623	1.73441	2.24846
swab positivity	Region	East_England	NA	NA	NA	NA	2021-10-11	2021-10-17	1.86779	1.66711	2.10036
swab positivity	Region	South_West_England	NA	NA	NA	NA	2021-10-18	2021-10-24	2.93993	2.62504	3.28896
swab positivity	Region	North_West_England	NA	NA	NA	NA	2021-10-18	2021-10-24	2.13122	1.91628	2.38762
swab positivity	Region	East_Midlands	NA	NA	NA	NA	2021-10-18	2021-10-24	2.25436	1.99706	2.53853
swab positivity	Region	North_East_England	NA	NA	NA	NA	2021-10-18	2021-10-24	1.94293	1.61493	2.32439
swab positivity	Region	East_England	NA	NA	NA	NA	2021-10-18	2021-10-24	2.11703	1.88903	2.37367
swab positivity	Region	South_East_England	NA	NA	NA	NA	2021-10-18	2021-10-24	2.12503	1.92298	2.33824
swab positivity	Region	Yorkshire	NA	NA	NA	NA	2021-10-18	2021-10-24	2.309	2.06008	2.59036
swab positivity	Region	West_Midlands	NA	NA	NA	NA	2021-10-18	2021-10-24	2.35966	2.08889	2.65677
swab positivity	Region	London	NA	NA	NA	NA	2021-10-18	2021-10-24	1.73934	1.53628	1.96717
swab positivity	Region	North_East_England	NA	NA	NA	NA	2021-10-25	2021-10-31	2.15177	1.78689	2.58756
swab positivity	Region	South_West_England	NA	NA	NA	NA	2021-10-25	2021-10-31	2.59361	2.29184	2.93362
swab positivity	Region	London	NA	NA	NA	NA	2021-10-25	2021-10-31	1.67909	1.49104	1.89591
swab positivity	Region	North_West_England	NA	NA	NA	NA	2021-10-25	2021-10-31	2.09813	1.86509	2.35634
swab positivity	Region	East_England	NA	NA	NA	NA	2021-10-25	2021-10-31	2.04125	1.82671	2.28936
swab positivity	Region	East_Midlands	NA	NA	NA	NA	2021-10-25	2021-10-31	2.17834	1.92917	2.45407
swab positivity	Region	South_East_England	NA	NA	NA	NA	2021-10-25	2021-10-31	1.96197	1.77393	2.16743
swab positivity	Region	West_Midlands	NA	NA	NA	NA	2021-10-25	2021-10-31	2.33775	2.05612	2.66921
swab positivity	Region	Yorkshire	NA	NA	NA	NA	2021-10-25	2021-10-31	2.38421	2.12074	2.68736
swab positivity	Region	North_East_England	NA	NA	NA	NA	2021-11-01	2021-11-07	1.74464	1.43247	2.11306
swab positivity	Region	London	NA	NA	NA	NA	2021-11-01	2021-11-07	1.40452	1.23562	1.59992
swab positivity	Region	Yorkshire	NA	NA	NA	NA	2021-11-01	2021-11-07	2.03375	1.79557	2.3073
swab positivity	Region	South_West_England	NA	NA	NA	NA	2021-11-01	2021-11-07	2.00054	1.76008	2.28028
swab positivity	Region	South_East_England	NA	NA	NA	NA	2021-11-01	2021-11-07	1.54469	1.38642	1.72161
swab positivity	Region	East_Midlands	NA	NA	NA	NA	2021-11-01	2021-11-07	2.00031	1.77478	2.27034
swab positivity	Region	West_Midlands	NA	NA	NA	NA	2021-11-01	2021-11-07	1.96575	1.71684	2.25265
swab positivity	Region	East_England	NA	NA	NA	NA	2021-11-01	2021-11-07	1.76331	1.57242	1.98495
swab positivity	Region	North_West_England	NA	NA	NA	NA	2021-11-01	2021-11-07	1.76741	1.57621	1.98505
swab positivity	Region	South_West_England	NA	NA	NA	NA	2021-11-08	2021-11-14	1.78643	1.55271	2.04703
swab positivity	Region	Yorkshire	NA	NA	NA	NA	2021-11-08	2021-11-14	1.6332	1.42871	1.85945
swab positivity	Region	London	NA	NA	NA	NA	2021-11-08	2021-11-14	1.40329	1.22434	1.61551
swab positivity	Region	West_Midlands	NA	NA	NA	NA	2021-11-08	2021-11-14	1.72243	1.49334	1.98791
swab positivity	Region	East_England	NA	NA	NA	NA	2021-11-08	2021-11-14	1.60404	1.42217	1.81598
swab positivity	Region	East_Midlands	NA	NA	NA	NA	2021-11-08	2021-11-14	1.79834	1.57855	2.04745
swab positivity	Region	North_West_England	NA	NA	NA	NA	2021-11-08	2021-11-14	1.47003	1.29845	1.6755
swab positivity	Region	North_East_England	NA	NA	NA	NA	2021-11-08	2021-11-14	1.59152	1.29621	1.94884
swab positivity	Region	South_East_England	NA	NA	NA	NA	2021-11-08	2021-11-14	1.45812	1.30242	1.63188
swab positivity	Region	London	NA	NA	NA	NA	2021-11-15	2021-11-21	1.51842	1.33847	1.73153
swab positivity	Region	Yorkshire	NA	NA	NA	NA	2021-11-15	2021-11-21	1.82149	1.6013	2.06597
swab positivity	Region	North_West_England	NA	NA	NA	NA	2021-11-15	2021-11-21	1.72543	1.51588	1.94575
swab positivity	Region	South_West_England	NA	NA	NA	NA	2021-11-15	2021-11-21	1.88646	1.65541	2.15933
swab positivity	Region	North_East_England	NA	NA	NA	NA	2021-11-15	2021-11-21	2.15683	1.78299	2.60185
swab positivity	Region	East_Midlands	NA	NA	NA	NA	2021-11-15	2021-11-21	2.02245	1.78803	2.2965
swab positivity	Region	South_East_England	NA	NA	NA	NA	2021-11-15	2021-11-21	1.65171	1.47983	1.84094
swab positivity	Region	West_Midlands	NA	NA	NA	NA	2021-11-15	2021-11-21	1.74387	1.51778	1.99936
swab positivity	Region	East_England	NA	NA	NA	NA	2021-11-15	2021-11-21	1.68718	1.49661	1.90879
swab positivity	Region	South_West_England	NA	NA	NA	NA	2021-11-22	2021-11-28	1.92354	1.67451	2.21061
swab positivity	Region	Yorkshire	NA	NA	NA	NA	2021-11-22	2021-11-28	1.68995	1.48272	1.92711
swab positivity	Region	North_West_England	NA	NA	NA	NA	2021-11-22	2021-11-28	1.58073	1.38961	1.79388
swab positivity	Region	London	NA	NA	NA	NA	2021-11-22	2021-11-28	1.72533	1.51938	1.96033
swab positivity	Region	West_Midlands	NA	NA	NA	NA	2021-11-22	2021-11-28	1.61692	1.4066	1.86374
swab positivity	Region	East_Midlands	NA	NA	NA	NA	2021-11-22	2021-11-28	1.89069	1.67073	2.14841
swab positivity	Region	South_East_England	NA	NA	NA	NA	2021-11-22	2021-11-28	1.84746	1.66615	2.05156
swab positivity	Region	North_East_England	NA	NA	NA	NA	2021-11-22	2021-11-28	1.93679	1.59334	2.32892
swab positivity	Region	East_England	NA	NA	NA	NA	2021-11-22	2021-11-28	1.69759	1.50377	1.92447
swab positivity	Region	North_West_England	NA	NA	NA	NA	2021-11-29	2021-12-05	1.66543	1.4555	1.89746
swab positivity	Region	London	NA	NA	NA	NA	2021-11-29	2021-12-05	2.35531	2.08109	2.66326
swab positivity	Region	South_East_England	NA	NA	NA	NA	2021-11-29	2021-12-05	2.18475	1.97273	2.42142
swab positivity	Region	South_West_England	NA	NA	NA	NA	2021-11-29	2021-12-05	2.08067	1.79898	2.39523
swab positivity	Region	East_Midlands	NA	NA	NA	NA	2021-11-29	2021-12-05	1.86862	1.63961	2.14084
swab positivity	Region	East_England	NA	NA	NA	NA	2021-11-29	2021-12-05	1.84774	1.63885	2.09464
swab positivity	Region	West_Midlands	NA	NA	NA	NA	2021-11-29	2021-12-05	1.78404	1.54034	2.06853
swab positivity	Region	Yorkshire	NA	NA	NA	NA	2021-11-29	2021-12-05	1.67236	1.46035	1.91836
swab positivity	Region	North_East_England	NA	NA	NA	NA	2021-11-29	2021-12-05	1.66876	1.35991	2.04881
swab positivity	Region	East_Midlands	NA	NA	NA	NA	2021-12-06	2021-12-12	1.79956	1.57753	2.0594
swab positivity	Region	South_East_England	NA	NA	NA	NA	2021-12-06	2021-12-12	2.19092	1.98056	2.4311
swab positivity	Region	South_West_England	NA	NA	NA	NA	2021-12-06	2021-12-12	1.93614	1.68087	2.22955
swab positivity	Region	Yorkshire	NA	NA	NA	NA	2021-12-06	2021-12-12	1.59508	1.38913	1.8394
swab positivity	Region	London	NA	NA	NA	NA	2021-12-06	2021-12-12	2.7077	2.39847	3.04352
swab positivity	Region	North_East_England	NA	NA	NA	NA	2021-12-06	2021-12-12	1.5262	1.23391	1.89554
swab positivity	Region	East_England	NA	NA	NA	NA	2021-12-06	2021-12-12	1.95318	1.73435	2.20674
swab positivity	Region	North_West_England	NA	NA	NA	NA	2021-12-06	2021-12-12	1.70607	1.50124	1.9535
swab positivity	Region	West_Midlands	NA	NA	NA	NA	2021-12-06	2021-12-12	1.74775	1.51261	2.01952
swab positivity	Region	West_Midlands	NA	NA	NA	NA	2021-12-13	2021-12-19	2.43418	2.14726	2.75357
swab positivity	Region	East_Midlands	NA	NA	NA	NA	2021-12-13	2021-12-19	2.41777	2.14413	2.72107
swab positivity	Region	East_England	NA	NA	NA	NA	2021-12-13	2021-12-19	2.87252	2.59921	3.17262
swab positivity	Region	South_East_England	NA	NA	NA	NA	2021-12-13	2021-12-19	3.28516	3.01732	3.58269
swab positivity	Region	North_West_England	NA	NA	NA	NA	2021-12-13	2021-12-19	2.39603	2.14667	2.66798
swab positivity	Region	North_East_England	NA	NA	NA	NA	2021-12-13	2021-12-19	1.98866	1.64094	2.40741
swab positivity	Region	London	NA	NA	NA	NA	2021-12-13	2021-12-19	5.7696	5.29775	6.29627
swab positivity	Region	Yorkshire	NA	NA	NA	NA	2021-12-13	2021-12-19	2.16859	1.92458	2.44529
swab positivity	Region	South_West_England	NA	NA	NA	NA	2021-12-13	2021-12-19	2.25434	1.9749	2.56334
swab positivity	Region	West_Midlands	NA	NA	NA	NA	2021-12-20	2021-12-26	3.49503	3.08439	3.96339
swab positivity	Region	Yorkshire	NA	NA	NA	NA	2021-12-20	2021-12-26	3.31809	2.95511	3.75002
swab positivity	Region	North_West_England	NA	NA	NA	NA	2021-12-20	2021-12-26	3.78777	3.39399	4.23261
swab positivity	Region	London	NA	NA	NA	NA	2021-12-20	2021-12-26	8.42698	7.71564	9.22744
swab positivity	Region	East_England	NA	NA	NA	NA	2021-12-20	2021-12-26	3.87307	3.49725	4.28051
swab positivity	Region	South_East_England	NA	NA	NA	NA	2021-12-20	2021-12-26	4.09647	3.75005	4.48351
swab positivity	Region	East_Midlands	NA	NA	NA	NA	2021-12-20	2021-12-26	3.41056	3.04855	3.83423
swab positivity	Region	South_West_England	NA	NA	NA	NA	2021-12-20	2021-12-26	2.82109	2.46173	3.24568
swab positivity	Region	North_East_England	NA	NA	NA	NA	2021-12-20	2021-12-26	2.94071	2.41546	3.54492
swab positivity	Region	Yorkshire	NA	NA	NA	NA	2021-12-27	2022-01-02	6.82869	6.27146	7.42289
swab positivity	Region	North_West_England	NA	NA	NA	NA	2021-12-27	2022-01-02	8.09638	7.49298	8.71308
swab positivity	Region	West_Midlands	NA	NA	NA	NA	2021-12-27	2022-01-02	6.3932	5.80096	7.01125
swab positivity	Region	South_West_England	NA	NA	NA	NA	2021-12-27	2022-01-02	3.54792	3.16326	3.96089
swab positivity	Region	East_Midlands	NA	NA	NA	NA	2021-12-27	2022-01-02	5.95337	5.44106	6.52344
swab positivity	Region	East_England	NA	NA	NA	NA	2021-12-27	2022-01-02	5.26012	4.83614	5.70832
swab positivity	Region	South_East_England	NA	NA	NA	NA	2021-12-27	2022-01-02	5.03172	4.66968	5.41238
swab positivity	Region	London	NA	NA	NA	NA	2021-12-27	2022-01-02	9.20576	8.53254	9.92561
swab positivity	Region	North_East_England	NA	NA	NA	NA	2021-12-27	2022-01-02	6.09941	5.35038	6.97651
swab positivity	Region	Yorkshire	NA	NA	NA	NA	2022-01-03	2022-01-09	7.92855	7.39116	8.51847
swab positivity	Region	West_Midlands	NA	NA	NA	NA	2022-01-03	2022-01-09	6.77837	6.26202	7.36399
swab positivity	Region	South_West_England	NA	NA	NA	NA	2022-01-03	2022-01-09	3.86413	3.50694	4.24707
swab positivity	Region	North_West_England	NA	NA	NA	NA	2022-01-03	2022-01-09	8.63922	8.10593	9.19448
swab positivity	Region	East_Midlands	NA	NA	NA	NA	2022-01-03	2022-01-09	6.19343	5.71768	6.68866
swab positivity	Region	East_England	NA	NA	NA	NA	2022-01-03	2022-01-09	4.94753	4.59643	5.33716
swab positivity	Region	North_East_England	NA	NA	NA	NA	2022-01-03	2022-01-09	8.39761	7.58701	9.28542
swab positivity	Region	South_East_England	NA	NA	NA	NA	2022-01-03	2022-01-09	5.00647	4.69804	5.34583
swab positivity	Region	London	NA	NA	NA	NA	2022-01-03	2022-01-09	7.96826	7.4306	8.51787
swab positivity	Region	Yorkshire	NA	NA	NA	NA	2022-01-10	2022-01-16	6.67469	6.18893	7.19526
swab positivity	Region	West_Midlands	NA	NA	NA	NA	2022-01-10	2022-01-16	6.06267	5.57937	6.59896
swab positivity	Region	South_West_England	NA	NA	NA	NA	2022-01-10	2022-01-16	3.4488	3.11382	3.81138
swab positivity	Region	North_West_England	NA	NA	NA	NA	2022-01-10	2022-01-16	6.6849	6.24284	7.16493
swab positivity	Region	South_East_England	NA	NA	NA	NA	2022-01-10	2022-01-16	4.13348	3.86057	4.43327
swab positivity	Region	East_Midlands	NA	NA	NA	NA	2022-01-10	2022-01-16	5.29002	4.86815	5.76236
swab positivity	Region	East_England	NA	NA	NA	NA	2022-01-10	2022-01-16	4.28393	3.94646	4.64244
swab positivity	Region	North_East_England	NA	NA	NA	NA	2022-01-10	2022-01-16	7.6131	6.84314	8.44515
swab positivity	Region	London	NA	NA	NA	NA	2022-01-10	2022-01-16	5.73859	5.31809	6.19093
swab positivity	Region	West_Midlands	NA	NA	NA	NA	2022-01-17	2022-01-23	5.79102	5.31347	6.3371
swab positivity	Region	North_West_England	NA	NA	NA	NA	2022-01-17	2022-01-23	6.33769	5.88966	6.8155
swab positivity	Region	South_East_England	NA	NA	NA	NA	2022-01-17	2022-01-23	4.42743	4.12903	4.75499
swab positivity	Region	East_Midlands	NA	NA	NA	NA	2022-01-17	2022-01-23	5.12431	4.69683	5.59341
swab positivity	Region	Yorkshire	NA	NA	NA	NA	2022-01-17	2022-01-23	6.51426	6.03426	7.05491
swab positivity	Region	North_East_England	NA	NA	NA	NA	2022-01-17	2022-01-23	7.01878	6.23995	7.865
swab positivity	Region	South_West_England	NA	NA	NA	NA	2022-01-17	2022-01-23	3.72489	3.35909	4.12539
swab positivity	Region	London	NA	NA	NA	NA	2022-01-17	2022-01-23	5.75938	5.31284	6.25408
swab positivity	Region	East_England	NA	NA	NA	NA	2022-01-17	2022-01-23	4.49454	4.15217	4.87877
swab positivity	Region	West_Midlands	NA	NA	NA	NA	2022-01-24	2022-01-30	6.03333	5.54413	6.57595
swab positivity	Region	South_West_England	NA	NA	NA	NA	2022-01-24	2022-01-30	4.46855	4.07043	4.90286
swab positivity	Region	North_West_England	NA	NA	NA	NA	2022-01-24	2022-01-30	5.67744	5.26798	6.11826
swab positivity	Region	East_England	NA	NA	NA	NA	2022-01-24	2022-01-30	5.26627	4.87763	5.68336
swab positivity	Region	Yorkshire	NA	NA	NA	NA	2022-01-24	2022-01-30	5.88161	5.44258	6.37961
swab positivity	Region	South_East_England	NA	NA	NA	NA	2022-01-24	2022-01-30	5.3368	4.99052	5.70367
swab positivity	Region	London	NA	NA	NA	NA	2022-01-24	2022-01-30	6.18433	5.71922	6.6841
swab positivity	Region	East_Midlands	NA	NA	NA	NA	2022-01-24	2022-01-30	5.24307	4.80565	5.70389
swab positivity	Region	North_East_England	NA	NA	NA	NA	2022-01-24	2022-01-30	5.73934	5.06247	6.48294
swab positivity	Region	East_England	NA	NA	NA	NA	2022-01-31	2022-02-06	5.37841	4.99555	5.80165
swab positivity	Region	West_Midlands	NA	NA	NA	NA	2022-01-31	2022-02-06	5.28451	4.83774	5.77396
swab positivity	Region	South_East_England	NA	NA	NA	NA	2022-01-31	2022-02-06	5.71095	5.36441	6.07869
swab positivity	Region	London	NA	NA	NA	NA	2022-01-31	2022-02-06	6.08633	5.65211	6.54303
swab positivity	Region	South_West_England	NA	NA	NA	NA	2022-01-31	2022-02-06	4.92911	4.51774	5.38643
swab positivity	Region	Yorkshire	NA	NA	NA	NA	2022-01-31	2022-02-06	5.30315	4.89295	5.73595
swab positivity	Region	North_West_England	NA	NA	NA	NA	2022-01-31	2022-02-06	4.88862	4.51683	5.28813
swab positivity	Region	East_Midlands	NA	NA	NA	NA	2022-01-31	2022-02-06	4.98157	4.57896	5.42133
swab positivity	Region	North_East_England	NA	NA	NA	NA	2022-01-31	2022-02-06	5.12543	4.51878	5.76667
swab positivity	Region	South_West_England	NA	NA	NA	NA	2022-02-07	2022-02-13	4.52087	4.13395	4.93892
swab positivity	Region	North_West_England	NA	NA	NA	NA	2022-02-07	2022-02-13	3.54574	3.24467	3.86894
swab positivity	Region	East_England	NA	NA	NA	NA	2022-02-07	2022-02-13	4.42322	4.07789	4.79701
swab positivity	Region	West_Midlands	NA	NA	NA	NA	2022-02-07	2022-02-13	4.05122	3.68563	4.45301
swab positivity	Region	Yorkshire	NA	NA	NA	NA	2022-02-07	2022-02-13	3.83278	3.5021	4.1982
swab positivity	Region	East_Midlands	NA	NA	NA	NA	2022-02-07	2022-02-13	3.73852	3.42406	4.07867
swab positivity	Region	South_East_England	NA	NA	NA	NA	2022-02-07	2022-02-13	4.76966	4.4535	5.10929
swab positivity	Region	North_East_England	NA	NA	NA	NA	2022-02-07	2022-02-13	3.81844	3.30484	4.38567
swab positivity	Region	London	NA	NA	NA	NA	2022-02-07	2022-02-13	5.04136	4.64368	5.47333
swab positivity	Region	East_Midlands	NA	NA	NA	NA	2022-02-14	2022-02-20	3.27065	2.97836	3.59451
swab positivity	Region	West_Midlands	NA	NA	NA	NA	2022-02-14	2022-02-20	3.31306	2.98385	3.69152
swab positivity	Region	North_East_England	NA	NA	NA	NA	2022-02-14	2022-02-20	2.99652	2.56944	3.48033
swab positivity	Region	Yorkshire	NA	NA	NA	NA	2022-02-14	2022-02-20	3.17407	2.88252	3.50168
swab positivity	Region	London	NA	NA	NA	NA	2022-02-14	2022-02-20	4.29645	3.9329	4.7128
swab positivity	Region	South_West_England	NA	NA	NA	NA	2022-02-14	2022-02-20	4.18463	3.79665	4.61981
swab positivity	Region	North_West_England	NA	NA	NA	NA	2022-02-14	2022-02-20	2.9455	2.68119	3.23459
swab positivity	Region	South_East_England	NA	NA	NA	NA	2022-02-14	2022-02-20	4.0815	3.77864	4.39955
swab positivity	Region	East_England	NA	NA	NA	NA	2022-02-14	2022-02-20	3.5583	3.26476	3.87821
swab positivity	Region	East_Midlands	NA	NA	NA	NA	2022-02-21	2022-02-27	2.94249	2.67379	3.23542
swab positivity	Region	London	NA	NA	NA	NA	2022-02-21	2022-02-27	3.7321	3.41132	4.10038
swab positivity	Region	South_East_England	NA	NA	NA	NA	2022-02-21	2022-02-27	3.74722	3.47086	4.04346
swab positivity	Region	West_Midlands	NA	NA	NA	NA	2022-02-21	2022-02-27	2.80414	2.50513	3.14147
swab positivity	Region	North_West_England	NA	NA	NA	NA	2022-02-21	2022-02-27	2.56836	2.32789	2.83274
swab positivity	Region	East_England	NA	NA	NA	NA	2022-02-21	2022-02-27	3.46196	3.16356	3.77756
swab positivity	Region	Yorkshire	NA	NA	NA	NA	2022-02-21	2022-02-27	2.81173	2.54183	3.11674
swab positivity	Region	South_West_England	NA	NA	NA	NA	2022-02-21	2022-02-27	3.62412	3.27885	4.00348
swab positivity	Region	North_East_England	NA	NA	NA	NA	2022-02-21	2022-02-27	2.23793	1.88937	2.65769
swab positivity	Region	South_East_England	NA	NA	NA	NA	2022-02-28	2022-03-06	4.00235	3.7187	4.32505
swab positivity	Region	West_Midlands	NA	NA	NA	NA	2022-02-28	2022-03-06	3.11257	2.79018	3.4621
swab positivity	Region	North_West_England	NA	NA	NA	NA	2022-02-28	2022-03-06	2.93105	2.65182	3.23913
swab positivity	Region	East_England	NA	NA	NA	NA	2022-02-28	2022-03-06	3.93107	3.59778	4.29968
swab positivity	Region	South_West_England	NA	NA	NA	NA	2022-02-28	2022-03-06	3.90815	3.53246	4.31888
swab positivity	Region	Yorkshire	NA	NA	NA	NA	2022-02-28	2022-03-06	2.97696	2.67071	3.30535
swab positivity	Region	East_Midlands	NA	NA	NA	NA	2022-02-28	2022-03-06	3.28412	2.97094	3.63443
swab positivity	Region	North_East_England	NA	NA	NA	NA	2022-02-28	2022-03-06	2.54028	2.15521	2.99959
swab positivity	Region	London	NA	NA	NA	NA	2022-02-28	2022-03-06	4.04461	3.68354	4.45976
swab positivity	Region	North_West_England	NA	NA	NA	NA	2022-03-07	2022-03-13	3.94331	3.63397	4.28545
swab positivity	Region	West_Midlands	NA	NA	NA	NA	2022-03-07	2022-03-13	4.04269	3.68399	4.44193
swab positivity	Region	Yorkshire	NA	NA	NA	NA	2022-03-07	2022-03-13	3.9684	3.63518	4.32817
swab positivity	Region	South_East_England	NA	NA	NA	NA	2022-03-07	2022-03-13	5.71912	5.36903	6.09543
swab positivity	Region	East_Midlands	NA	NA	NA	NA	2022-03-07	2022-03-13	4.38383	4.02741	4.76228
swab positivity	Region	South_West_England	NA	NA	NA	NA	2022-03-07	2022-03-13	5.20952	4.78833	5.67158
swab positivity	Region	East_England	NA	NA	NA	NA	2022-03-07	2022-03-13	5.04424	4.66046	5.44455
swab positivity	Region	North_East_England	NA	NA	NA	NA	2022-03-07	2022-03-13	3.34637	2.90746	3.82873
swab positivity	Region	London	NA	NA	NA	NA	2022-03-07	2022-03-13	5.19927	4.80944	5.61617
swab positivity	Region	East_Midlands	NA	NA	NA	NA	2022-03-14	2022-03-20	5.54976	5.1324	5.97501
swab positivity	Region	South_West_England	NA	NA	NA	NA	2022-03-14	2022-03-20	6.85075	6.35078	7.40262
swab positivity	Region	West_Midlands	NA	NA	NA	NA	2022-03-14	2022-03-20	5.42181	4.99469	5.88864
swab positivity	Region	North_West_England	NA	NA	NA	NA	2022-03-14	2022-03-20	5.42679	5.06033	5.83014
swab positivity	Region	North_East_England	NA	NA	NA	NA	2022-03-14	2022-03-20	4.80434	4.24493	5.44026
swab positivity	Region	East_England	NA	NA	NA	NA	2022-03-14	2022-03-20	6.70865	6.28976	7.17759
swab positivity	Region	South_East_England	NA	NA	NA	NA	2022-03-14	2022-03-20	6.72509	6.33997	7.15099
swab positivity	Region	London	NA	NA	NA	NA	2022-03-14	2022-03-20	6.2197	5.7997	6.69017
swab positivity	Region	Yorkshire	NA	NA	NA	NA	2022-03-14	2022-03-20	5.12983	4.73692	5.55105
swab positivity	Region	South_East_England	NA	NA	NA	NA	2022-03-21	2022-03-27	7.63438	7.21333	8.05842
swab positivity	Region	North_East_England	NA	NA	NA	NA	2022-03-21	2022-03-27	5.94221	5.28611	6.66607
swab positivity	Region	London	NA	NA	NA	NA	2022-03-21	2022-03-27	7.27337	6.80698	7.78914
swab positivity	Region	South_West_England	NA	NA	NA	NA	2022-03-21	2022-03-27	8.75582	8.16839	9.3727
swab positivity	Region	East_England	NA	NA	NA	NA	2022-03-21	2022-03-27	7.32145	6.87293	7.80745
swab positivity	Region	North_West_England	NA	NA	NA	NA	2022-03-21	2022-03-27	6.67141	6.24937	7.13513
swab positivity	Region	East_Midlands	NA	NA	NA	NA	2022-03-21	2022-03-27	6.76303	6.30453	7.26078
swab positivity	Region	Yorkshire	NA	NA	NA	NA	2022-03-21	2022-03-27	6.53759	6.0812	7.02367
swab positivity	Region	West_Midlands	NA	NA	NA	NA	2022-03-21	2022-03-27	6.58418	6.07917	7.12933
swab positivity	Region	West_Midlands	NA	NA	NA	NA	2022-03-28	2022-04-03	6.72344	6.23257	7.26589
swab positivity	Region	South_East_England	NA	NA	NA	NA	2022-03-28	2022-04-03	7.0558	6.66043	7.47405
swab positivity	Region	East_Midlands	NA	NA	NA	NA	2022-03-28	2022-04-03	7.04482	6.55689	7.58069
swab positivity	Region	South_West_England	NA	NA	NA	NA	2022-03-28	2022-04-03	8.37192	7.81283	8.96914
swab positivity	Region	London	NA	NA	NA	NA	2022-03-28	2022-04-03	6.79425	6.34262	7.2692
swab positivity	Region	Yorkshire	NA	NA	NA	NA	2022-03-28	2022-04-03	7.16925	6.68313	7.68298
swab positivity	Region	North_West_England	NA	NA	NA	NA	2022-03-28	2022-04-03	7.0146	6.58141	7.49058
swab positivity	Region	East_England	NA	NA	NA	NA	2022-03-28	2022-04-03	6.88986	6.43836	7.36128
swab positivity	Region	North_East_England	NA	NA	NA	NA	2022-03-28	2022-04-03	6.37056	5.70027	7.12723
swab positivity	Region	South_West_England	NA	NA	NA	NA	2022-04-04	2022-04-10	6.75214	6.2286	7.31979
swab positivity	Region	Yorkshire	NA	NA	NA	NA	2022-04-04	2022-04-10	6.87108	6.36948	7.39156
swab positivity	Region	East_Midlands	NA	NA	NA	NA	2022-04-04	2022-04-10	6.93742	6.39908	7.47658
swab positivity	Region	East_England	NA	NA	NA	NA	2022-04-04	2022-04-10	5.95583	5.51879	6.43395
swab positivity	Region	West_Midlands	NA	NA	NA	NA	2022-04-04	2022-04-10	6.604	6.08684	7.18551
swab positivity	Region	London	NA	NA	NA	NA	2022-04-04	2022-04-10	5.74385	5.3191	6.21256
swab positivity	Region	North_West_England	NA	NA	NA	NA	2022-04-04	2022-04-10	6.51922	6.08543	6.98745
swab positivity	Region	South_East_England	NA	NA	NA	NA	2022-04-04	2022-04-10	5.98127	5.60499	6.375
swab positivity	Region	North_East_England	NA	NA	NA	NA	2022-04-04	2022-04-10	6.8128	6.08913	7.61779
swab positivity	Region	South_West_England	NA	NA	NA	NA	2022-04-11	2022-04-17	5.63005	5.11158	6.16605
swab positivity	Region	West_Midlands	NA	NA	NA	NA	2022-04-11	2022-04-17	5.77064	5.27022	6.32118
swab positivity	Region	East_Midlands	NA	NA	NA	NA	2022-04-11	2022-04-17	5.93589	5.46178	6.4525
swab positivity	Region	East_England	NA	NA	NA	NA	2022-04-11	2022-04-17	5.23805	4.81928	5.66756
swab positivity	Region	Yorkshire	NA	NA	NA	NA	2022-04-11	2022-04-17	6.09644	5.61296	6.62136
swab positivity	Region	North_West_England	NA	NA	NA	NA	2022-04-11	2022-04-17	5.46041	5.05595	5.89919
swab positivity	Region	South_East_England	NA	NA	NA	NA	2022-04-11	2022-04-17	5.34386	4.97476	5.73352
swab positivity	Region	London	NA	NA	NA	NA	2022-04-11	2022-04-17	4.9303	4.52599	5.36138
swab positivity	Region	North_East_England	NA	NA	NA	NA	2022-04-11	2022-04-17	6.0963	5.39976	6.93048
swab positivity	Region	South_West_England	NA	NA	NA	NA	2022-04-18	2022-04-24	3.89724	3.52894	4.30353
swab positivity	Region	East_England	NA	NA	NA	NA	2022-04-18	2022-04-24	3.50229	3.21116	3.82462
swab positivity	Region	East_Midlands	NA	NA	NA	NA	2022-04-18	2022-04-24	4.16363	3.8182	4.55351
swab positivity	Region	South_East_England	NA	NA	NA	NA	2022-04-18	2022-04-24	3.56565	3.30617	3.84263
swab positivity	Region	West_Midlands	NA	NA	NA	NA	2022-04-18	2022-04-24	4.13459	3.75476	4.54834
swab positivity	Region	Yorkshire	NA	NA	NA	NA	2022-04-18	2022-04-24	4.12995	3.78343	4.51103
swab positivity	Region	North_West_England	NA	NA	NA	NA	2022-04-18	2022-04-24	3.94047	3.63589	4.25809
swab positivity	Region	London	NA	NA	NA	NA	2022-04-18	2022-04-24	3.06384	2.79271	3.36688
swab positivity	Region	North_East_England	NA	NA	NA	NA	2022-04-18	2022-04-24	4.79816	4.20838	5.47379
swab positivity	Region	North_West_England	NA	NA	NA	NA	2022-04-25	2022-05-01	2.62242	2.35608	2.91667
swab positivity	Region	East_Midlands	NA	NA	NA	NA	2022-04-25	2022-05-01	2.82891	2.5298	3.16176
swab positivity	Region	Yorkshire	NA	NA	NA	NA	2022-04-25	2022-05-01	2.71262	2.42829	3.04113
swab positivity	Region	East_England	NA	NA	NA	NA	2022-04-25	2022-05-01	2.41951	2.16445	2.70778
swab positivity	Region	South_West_England	NA	NA	NA	NA	2022-04-25	2022-05-01	2.74154	2.43318	3.09791
swab positivity	Region	West_Midlands	NA	NA	NA	NA	2022-04-25	2022-05-01	2.58722	2.27654	2.92819
swab positivity	Region	North_East_England	NA	NA	NA	NA	2022-04-25	2022-05-01	2.67484	2.25092	3.15856
swab positivity	Region	South_East_England	NA	NA	NA	NA	2022-04-25	2022-05-01	2.36668	2.14161	2.60316
swab positivity	Region	London	NA	NA	NA	NA	2022-04-25	2022-05-01	2.12858	1.88958	2.3965
swab positivity	Region	North_West_England	NA	NA	NA	NA	2022-05-02	2022-05-08	2.39554	2.04282	2.82575
swab positivity	Region	London	NA	NA	NA	NA	2022-05-02	2022-05-08	2.08481	1.749	2.50588
swab positivity	Region	West_Midlands	NA	NA	NA	NA	2022-05-02	2022-05-08	2.37235	1.97817	2.84045
swab positivity	Region	South_East_England	NA	NA	NA	NA	2022-05-02	2022-05-08	2.19632	1.89759	2.54045
swab positivity	Region	East_England	NA	NA	NA	NA	2022-05-02	2022-05-08	2.14452	1.81286	2.52562
swab positivity	Region	East_Midlands	NA	NA	NA	NA	2022-05-02	2022-05-08	2.62351	2.24049	3.07204
swab positivity	Region	North_East_England	NA	NA	NA	NA	2022-05-02	2022-05-08	2.27395	1.7569	2.90965
swab positivity	Region	Yorkshire	NA	NA	NA	NA	2022-05-02	2022-05-08	2.46357	2.08721	2.89986
swab positivity	Region	South_West_England	NA	NA	NA	NA	2022-05-02	2022-05-08	2.26206	1.87897	2.7379
antibody100 positivity	Region	North_East_England	NA	NA	NA	NA	2020-12-07	2020-12-13	5.13972	4.09652	6.38662
antibody100 positivity	Region	London	NA	NA	NA	NA	2020-12-07	2020-12-13	8.19512	6.83139	9.82349
antibody100 positivity	Region	South_West_England	NA	NA	NA	NA	2020-12-07	2020-12-13	2.91138	2.36207	3.58693
antibody100 positivity	Region	East_England	NA	NA	NA	NA	2020-12-07	2020-12-13	4.69609	3.98503	5.50986
antibody100 positivity	Region	East_Midlands	NA	NA	NA	NA	2020-12-07	2020-12-13	5.05278	4.24763	6.02394
antibody100 positivity	Region	North_West_England	NA	NA	NA	NA	2020-12-07	2020-12-13	6.54933	5.55353	7.69093
antibody100 positivity	Region	West_Midlands	NA	NA	NA	NA	2020-12-07	2020-12-13	6.36249	5.30438	7.6205
antibody100 positivity	Region	Yorkshire	NA	NA	NA	NA	2020-12-07	2020-12-13	5.71118	4.79521	6.78425
antibody100 positivity	Region	South_East_England	NA	NA	NA	NA	2020-12-07	2020-12-13	4.11797	3.47943	4.87634
antibody100 positivity	Region	Yorkshire	NA	NA	NA	NA	2020-12-14	2020-12-20	6.26085	5.3481	7.34641
antibody100 positivity	Region	North_West_England	NA	NA	NA	NA	2020-12-14	2020-12-20	7.20298	6.22464	8.31096
antibody100 positivity	Region	South_West_England	NA	NA	NA	NA	2020-12-14	2020-12-20	3.30412	2.7368	3.97665
antibody100 positivity	Region	West_Midlands	NA	NA	NA	NA	2020-12-14	2020-12-20	7.02169	5.96663	8.28529
antibody100 positivity	Region	North_East_England	NA	NA	NA	NA	2020-12-14	2020-12-20	5.65621	4.61541	6.91515
antibody100 positivity	Region	East_Midlands	NA	NA	NA	NA	2020-12-14	2020-12-20	5.53775	4.73376	6.51217
antibody100 positivity	Region	London	NA	NA	NA	NA	2020-12-14	2020-12-20	9.00054	7.69824	10.5184
antibody100 positivity	Region	East_England	NA	NA	NA	NA	2020-12-14	2020-12-20	5.22088	4.49851	6.06344
antibody100 positivity	Region	South_East_England	NA	NA	NA	NA	2020-12-14	2020-12-20	4.59502	3.96372	5.37455
antibody100 positivity	Region	South_West_England	NA	NA	NA	NA	2020-12-21	2020-12-27	3.05509	2.47657	3.7766
antibody100 positivity	Region	Yorkshire	NA	NA	NA	NA	2020-12-21	2020-12-27	5.54069	4.54864	6.72015
antibody100 positivity	Region	South_East_England	NA	NA	NA	NA	2020-12-21	2020-12-27	4.16269	3.44626	5.01644
antibody100 positivity	Region	London	NA	NA	NA	NA	2020-12-21	2020-12-27	7.83795	6.47045	9.56751
antibody100 positivity	Region	West_Midlands	NA	NA	NA	NA	2020-12-21	2020-12-27	6.23762	5.12891	7.60902
antibody100 positivity	Region	North_West_England	NA	NA	NA	NA	2020-12-21	2020-12-27	6.34701	5.31725	7.61042
antibody100 positivity	Region	East_England	NA	NA	NA	NA	2020-12-21	2020-12-27	4.66987	3.8955	5.60862
antibody100 positivity	Region	East_Midlands	NA	NA	NA	NA	2020-12-21	2020-12-27	4.93215	4.07913	5.99928
antibody100 positivity	Region	North_East_England	NA	NA	NA	NA	2020-12-21	2020-12-27	5.04874	4.03615	6.34648
antibody100 positivity	Region	South_West_England	NA	NA	NA	NA	2020-12-28	2021-01-03	3.16686	2.63392	3.80901
antibody100 positivity	Region	Yorkshire	NA	NA	NA	NA	2020-12-28	2021-01-03	5.48646	4.64928	6.46129
antibody100 positivity	Region	North_West_England	NA	NA	NA	NA	2020-12-28	2021-01-03	6.29598	5.37886	7.33406
antibody100 positivity	Region	South_East_England	NA	NA	NA	NA	2020-12-28	2021-01-03	4.29628	3.66835	5.01169
antibody100 positivity	Region	London	NA	NA	NA	NA	2020-12-28	2021-01-03	8.14903	6.89624	9.66437
antibody100 positivity	Region	East_Midlands	NA	NA	NA	NA	2020-12-28	2021-01-03	4.94085	4.19614	5.81644
antibody100 positivity	Region	East_England	NA	NA	NA	NA	2020-12-28	2021-01-03	4.74102	4.07086	5.52968
antibody100 positivity	Region	West_Midlands	NA	NA	NA	NA	2020-12-28	2021-01-03	6.33669	5.33643	7.5075
antibody100 positivity	Region	North_East_England	NA	NA	NA	NA	2020-12-28	2021-01-03	5.10682	4.19303	6.18729
antibody100 positivity	Region	South_West_England	NA	NA	NA	NA	2021-01-04	2021-01-10	4.89298	4.25776	5.62752
antibody100 positivity	Region	North_West_England	NA	NA	NA	NA	2021-01-04	2021-01-10	8.8033	7.92516	9.79355
antibody100 positivity	Region	South_East_England	NA	NA	NA	NA	2021-01-04	2021-01-10	6.44807	5.79782	7.19815
antibody100 positivity	Region	Yorkshire	NA	NA	NA	NA	2021-01-04	2021-01-10	7.69331	6.82648	8.62982
antibody100 positivity	Region	West_Midlands	NA	NA	NA	NA	2021-01-04	2021-01-10	8.88509	7.87822	10.0106
antibody100 positivity	Region	East_Midlands	NA	NA	NA	NA	2021-01-04	2021-01-10	6.97069	6.18342	7.83664
antibody100 positivity	Region	East_England	NA	NA	NA	NA	2021-01-04	2021-01-10	6.85057	6.13933	7.64842
antibody100 positivity	Region	London	NA	NA	NA	NA	2021-01-04	2021-01-10	11.0584	9.80913	12.4963
antibody100 positivity	Region	North_East_England	NA	NA	NA	NA	2021-01-04	2021-01-10	7.45616	6.41279	8.64295
antibody100 positivity	Region	South_West_England	NA	NA	NA	NA	2021-01-11	2021-01-17	5.30704	4.64969	6.05156
antibody100 positivity	Region	East_Midlands	NA	NA	NA	NA	2021-01-11	2021-01-17	7.27353	6.51909	8.16229
antibody100 positivity	Region	South_East_England	NA	NA	NA	NA	2021-01-11	2021-01-17	6.7915	6.11493	7.53188
antibody100 positivity	Region	London	NA	NA	NA	NA	2021-01-11	2021-01-17	11.6434	10.3942	13.0394
antibody100 positivity	Region	Yorkshire	NA	NA	NA	NA	2021-01-11	2021-01-17	7.91224	7.07193	8.86384
antibody100 positivity	Region	North_East_England	NA	NA	NA	NA	2021-01-11	2021-01-17	7.58907	6.54853	8.76199
antibody100 positivity	Region	East_England	NA	NA	NA	NA	2021-01-11	2021-01-17	7.32741	6.59821	8.13151
antibody100 positivity	Region	North_West_England	NA	NA	NA	NA	2021-01-11	2021-01-17	9.12754	8.24231	10.1224
antibody100 positivity	Region	West_Midlands	NA	NA	NA	NA	2021-01-11	2021-01-17	9.41868	8.41327	10.5934
antibody100 positivity	Region	West_Midlands	NA	NA	NA	NA	2021-01-18	2021-01-24	9.4098	8.38545	10.5313
antibody100 positivity	Region	London	NA	NA	NA	NA	2021-01-18	2021-01-24	11.3245	10.1115	12.6763
antibody100 positivity	Region	East_England	NA	NA	NA	NA	2021-01-18	2021-01-24	7.83729	7.07801	8.65247
antibody100 positivity	Region	South_East_England	NA	NA	NA	NA	2021-01-18	2021-01-24	6.98487	6.28195	7.75613
antibody100 positivity	Region	East_Midlands	NA	NA	NA	NA	2021-01-18	2021-01-24	7.45303	6.65224	8.36196
antibody100 positivity	Region	North_East_England	NA	NA	NA	NA	2021-01-18	2021-01-24	7.66253	6.60813	8.79918
antibody100 positivity	Region	Yorkshire	NA	NA	NA	NA	2021-01-18	2021-01-24	7.98241	7.11564	8.92641
antibody100 positivity	Region	South_West_England	NA	NA	NA	NA	2021-01-18	2021-01-24	5.62811	4.9785	6.43285
antibody100 positivity	Region	North_West_England	NA	NA	NA	NA	2021-01-18	2021-01-24	9.40964	8.47904	10.4029
antibody100 positivity	Region	London	NA	NA	NA	NA	2021-01-25	2021-01-31	13.5814	12.1268	15.1171
antibody100 positivity	Region	Yorkshire	NA	NA	NA	NA	2021-01-25	2021-01-31	10.0563	9.03447	11.2079
antibody100 positivity	Region	North_West_England	NA	NA	NA	NA	2021-01-25	2021-01-31	11.9007	10.7634	13.1234
antibody100 positivity	Region	East_Midlands	NA	NA	NA	NA	2021-01-25	2021-01-31	9.42644	8.46132	10.4829
antibody100 positivity	Region	South_West_England	NA	NA	NA	NA	2021-01-25	2021-01-31	7.29771	6.47	8.22947
antibody100 positivity	Region	South_East_England	NA	NA	NA	NA	2021-01-25	2021-01-31	8.70392	7.82623	9.62767
antibody100 positivity	Region	West_Midlands	NA	NA	NA	NA	2021-01-25	2021-01-31	11.5834	10.3897	12.8913
antibody100 positivity	Region	North_East_England	NA	NA	NA	NA	2021-01-25	2021-01-31	9.80349	8.51468	11.1931
antibody100 positivity	Region	East_England	NA	NA	NA	NA	2021-01-25	2021-01-31	9.74874	8.79262	10.7554
antibody100 positivity	Region	Yorkshire	NA	NA	NA	NA	2021-02-01	2021-02-07	10.421	9.46954	11.393
antibody100 positivity	Region	South_West_England	NA	NA	NA	NA	2021-02-01	2021-02-07	7.86713	7.08945	8.75913
antibody100 positivity	Region	East_Midlands	NA	NA	NA	NA	2021-02-01	2021-02-07	9.99632	9.12657	10.9184
antibody100 positivity	Region	North_East_England	NA	NA	NA	NA	2021-02-01	2021-02-07	10.2977	9.18431	11.5789
antibody100 positivity	Region	East_England	NA	NA	NA	NA	2021-02-01	2021-02-07	10.2879	9.44916	11.1763
antibody100 positivity	Region	North_West_England	NA	NA	NA	NA	2021-02-01	2021-02-07	12.4397	11.4863	13.4898
antibody100 positivity	Region	London	NA	NA	NA	NA	2021-02-01	2021-02-07	13.8921	12.6098	15.3055
antibody100 positivity	Region	West_Midlands	NA	NA	NA	NA	2021-02-01	2021-02-07	12.0373	10.9666	13.1944
antibody100 positivity	Region	South_East_England	NA	NA	NA	NA	2021-02-01	2021-02-07	9.20345	8.43517	10.0251
antibody100 positivity	Region	Yorkshire	NA	NA	NA	NA	2021-02-08	2021-02-14	13.8863	12.82	15.027
antibody100 positivity	Region	South_West_England	NA	NA	NA	NA	2021-02-08	2021-02-14	10.7054	9.77098	11.7355
antibody100 positivity	Region	East_England	NA	NA	NA	NA	2021-02-08	2021-02-14	13.4974	12.5378	14.4901
antibody100 positivity	Region	London	NA	NA	NA	NA	2021-02-08	2021-02-14	17.6157	16.1718	19.1276
antibody100 positivity	Region	North_East_England	NA	NA	NA	NA	2021-02-08	2021-02-14	13.9068	12.5694	15.4347
antibody100 positivity	Region	East_Midlands	NA	NA	NA	NA	2021-02-08	2021-02-14	13.3184	12.3024	14.4056
antibody100 positivity	Region	South_East_England	NA	NA	NA	NA	2021-02-08	2021-02-14	12.207	11.3165	13.1206
antibody100 positivity	Region	West_Midlands	NA	NA	NA	NA	2021-02-08	2021-02-14	15.7174	14.4824	17.0406
antibody100 positivity	Region	North_West_England	NA	NA	NA	NA	2021-02-08	2021-02-14	16.181	15.0891	17.3383
antibody100 positivity	Region	South_West_England	NA	NA	NA	NA	2021-02-15	2021-02-21	13.1952	12.1956	14.2565
antibody100 positivity	Region	North_East_England	NA	NA	NA	NA	2021-02-15	2021-02-21	16.0819	14.6235	17.642
antibody100 positivity	Region	London	NA	NA	NA	NA	2021-02-15	2021-02-21	20.1761	18.7158	21.7214
antibody100 positivity	Region	East_Midlands	NA	NA	NA	NA	2021-02-15	2021-02-21	15.9464	14.9055	17.1025
antibody100 positivity	Region	South_East_England	NA	NA	NA	NA	2021-02-15	2021-02-21	14.9352	14.0171	15.9338
antibody100 positivity	Region	West_Midlands	NA	NA	NA	NA	2021-02-15	2021-02-21	18.2114	16.964	19.5198
antibody100 positivity	Region	North_West_England	NA	NA	NA	NA	2021-02-15	2021-02-21	18.5956	17.4974	19.8076
antibody100 positivity	Region	Yorkshire	NA	NA	NA	NA	2021-02-15	2021-02-21	16.1576	15.057	17.3144
antibody100 positivity	Region	East_England	NA	NA	NA	NA	2021-02-15	2021-02-21	16.2792	15.2702	17.3159
antibody100 positivity	Region	East_Midlands	NA	NA	NA	NA	2021-02-22	2021-02-28	15.6566	14.6406	16.7564
antibody100 positivity	Region	North_West_England	NA	NA	NA	NA	2021-02-22	2021-02-28	17.7888	16.6814	18.9482
antibody100 positivity	Region	South_East_England	NA	NA	NA	NA	2021-02-22	2021-02-28	14.3738	13.507	15.3061
antibody100 positivity	Region	North_East_England	NA	NA	NA	NA	2021-02-22	2021-02-28	15.2594	13.8429	16.7249
antibody100 positivity	Region	Yorkshire	NA	NA	NA	NA	2021-02-22	2021-02-28	15.4476	14.3874	16.5838
antibody100 positivity	Region	London	NA	NA	NA	NA	2021-02-22	2021-02-28	19.8909	18.491	21.3479
antibody100 positivity	Region	South_West_England	NA	NA	NA	NA	2021-02-22	2021-02-28	12.704	11.7488	13.7073
antibody100 positivity	Region	West_Midlands	NA	NA	NA	NA	2021-02-22	2021-02-28	17.8254	16.5962	19.112
antibody100 positivity	Region	East_England	NA	NA	NA	NA	2021-02-22	2021-02-28	15.6142	14.6708	16.609
antibody100 positivity	Region	Yorkshire	NA	NA	NA	NA	2021-03-01	2021-03-07	18.0187	16.8845	19.1586
antibody100 positivity	Region	South_West_England	NA	NA	NA	NA	2021-03-01	2021-03-07	15.6162	14.5864	16.7071
antibody100 positivity	Region	North_West_England	NA	NA	NA	NA	2021-03-01	2021-03-07	20.5885	19.4511	21.7123
antibody100 positivity	Region	East_England	NA	NA	NA	NA	2021-03-01	2021-03-07	18.4873	17.4706	19.5213
antibody100 positivity	Region	London	NA	NA	NA	NA	2021-03-01	2021-03-07	22.1468	20.7665	23.5828
antibody100 positivity	Region	West_Midlands	NA	NA	NA	NA	2021-03-01	2021-03-07	20.5382	19.3062	21.7941
antibody100 positivity	Region	East_Midlands	NA	NA	NA	NA	2021-03-01	2021-03-07	18.4096	17.3298	19.5008
antibody100 positivity	Region	South_East_England	NA	NA	NA	NA	2021-03-01	2021-03-07	17.2743	16.3181	18.2138
antibody100 positivity	Region	North_East_England	NA	NA	NA	NA	2021-03-01	2021-03-07	18.1198	16.6225	19.6425
antibody100 positivity	Region	South_West_England	NA	NA	NA	NA	2021-03-08	2021-03-14	16.8303	15.7278	17.9774
antibody100 positivity	Region	East_England	NA	NA	NA	NA	2021-03-08	2021-03-14	19.2333	18.2085	20.3507
antibody100 positivity	Region	South_East_England	NA	NA	NA	NA	2021-03-08	2021-03-14	18.2879	17.3019	19.3046
antibody100 positivity	Region	London	NA	NA	NA	NA	2021-03-08	2021-03-14	22.7731	21.3717	24.2428
antibody100 positivity	Region	North_East_England	NA	NA	NA	NA	2021-03-08	2021-03-14	18.9746	17.5161	20.5358
antibody100 positivity	Region	Yorkshire	NA	NA	NA	NA	2021-03-08	2021-03-14	18.8466	17.7102	20.0431
antibody100 positivity	Region	North_West_England	NA	NA	NA	NA	2021-03-08	2021-03-14	21.3215	20.1949	22.5307
antibody100 positivity	Region	West_Midlands	NA	NA	NA	NA	2021-03-08	2021-03-14	21.4544	20.1959	22.7541
antibody100 positivity	Region	East_Midlands	NA	NA	NA	NA	2021-03-08	2021-03-14	19.2442	18.1867	20.4132
antibody100 positivity	Region	South_West_England	NA	NA	NA	NA	2021-03-15	2021-03-21	16.5464	15.3956	17.7552
antibody100 positivity	Region	East_England	NA	NA	NA	NA	2021-03-15	2021-03-21	18.9007	17.8212	20.0128
antibody100 positivity	Region	Yorkshire	NA	NA	NA	NA	2021-03-15	2021-03-21	18.3411	17.2311	19.5952
antibody100 positivity	Region	North_West_England	NA	NA	NA	NA	2021-03-15	2021-03-21	20.5688	19.3775	21.7904
antibody100 positivity	Region	London	NA	NA	NA	NA	2021-03-15	2021-03-21	22.3279	20.9051	23.8283
antibody100 positivity	Region	East_Midlands	NA	NA	NA	NA	2021-03-15	2021-03-21	18.9438	17.849	20.0908
antibody100 positivity	Region	South_East_England	NA	NA	NA	NA	2021-03-15	2021-03-21	18.1216	17.0882	19.2071
antibody100 positivity	Region	North_East_England	NA	NA	NA	NA	2021-03-15	2021-03-21	18.3393	16.857	19.92
antibody100 positivity	Region	West_Midlands	NA	NA	NA	NA	2021-03-15	2021-03-21	20.9623	19.6836	22.3765
antibody100 positivity	Region	East_Midlands	NA	NA	NA	NA	2021-03-22	2021-03-28	19.9687	19.0694	20.925
antibody100 positivity	Region	Yorkshire	NA	NA	NA	NA	2021-03-22	2021-03-28	19.3793	18.4596	20.3173
antibody100 positivity	Region	North_East_England	NA	NA	NA	NA	2021-03-22	2021-03-28	19.5641	18.2694	20.9139
antibody100 positivity	Region	South_West_England	NA	NA	NA	NA	2021-03-22	2021-03-28	17.343	16.3667	18.338
antibody100 positivity	Region	London	NA	NA	NA	NA	2021-03-22	2021-03-28	22.1176	21.135	23.1137
antibody100 positivity	Region	East_England	NA	NA	NA	NA	2021-03-22	2021-03-28	19.6729	18.7895	20.5954
antibody100 positivity	Region	North_West_England	NA	NA	NA	NA	2021-03-22	2021-03-28	21.6146	20.7017	22.5364
antibody100 positivity	Region	South_East_England	NA	NA	NA	NA	2021-03-22	2021-03-28	18.81	17.9937	19.6334
antibody100 positivity	Region	West_Midlands	NA	NA	NA	NA	2021-03-22	2021-03-28	21.5637	20.6017	22.5498
antibody100 positivity	Region	Yorkshire	NA	NA	NA	NA	2021-03-29	2021-04-04	24.1439	23.1543	25.145
antibody100 positivity	Region	South_West_England	NA	NA	NA	NA	2021-03-29	2021-04-04	21.761	20.6973	22.8319
antibody100 positivity	Region	East_Midlands	NA	NA	NA	NA	2021-03-29	2021-04-04	24.9071	23.9644	25.8889
antibody100 positivity	Region	East_England	NA	NA	NA	NA	2021-03-29	2021-04-04	24.4071	23.4342	25.4
antibody100 positivity	Region	North_West_England	NA	NA	NA	NA	2021-03-29	2021-04-04	26.7156	25.7659	27.7259
antibody100 positivity	Region	South_East_England	NA	NA	NA	NA	2021-03-29	2021-04-04	23.6846	22.8284	24.5935
antibody100 positivity	Region	North_East_England	NA	NA	NA	NA	2021-03-29	2021-04-04	24.2055	22.7955	25.6936
antibody100 positivity	Region	West_Midlands	NA	NA	NA	NA	2021-03-29	2021-04-04	26.5818	25.537	27.6681
antibody100 positivity	Region	London	NA	NA	NA	NA	2021-03-29	2021-04-04	27.6277	26.5696	28.7351
antibody100 positivity	Region	Yorkshire	NA	NA	NA	NA	2021-04-05	2021-04-11	25.5526	24.5707	26.5555
antibody100 positivity	Region	North_West_England	NA	NA	NA	NA	2021-04-05	2021-04-11	28.2562	27.2724	29.2834
antibody100 positivity	Region	South_West_England	NA	NA	NA	NA	2021-04-05	2021-04-11	22.9022	21.889	23.9729
antibody100 positivity	Region	East_Midlands	NA	NA	NA	NA	2021-04-05	2021-04-11	25.9348	24.98	26.9082
antibody100 positivity	Region	East_England	NA	NA	NA	NA	2021-04-05	2021-04-11	25.6465	24.6601	26.6175
antibody100 positivity	Region	South_East_England	NA	NA	NA	NA	2021-04-05	2021-04-11	25.007	24.1761	25.8572
antibody100 positivity	Region	North_East_England	NA	NA	NA	NA	2021-04-05	2021-04-11	25.9584	24.5659	27.3543
antibody100 positivity	Region	West_Midlands	NA	NA	NA	NA	2021-04-05	2021-04-11	27.4383	26.4128	28.4831
antibody100 positivity	Region	London	NA	NA	NA	NA	2021-04-05	2021-04-11	28.6524	27.5852	29.6983
antibody100 positivity	Region	South_West_England	NA	NA	NA	NA	2021-04-12	2021-04-18	24.3103	23.2968	25.4151
antibody100 positivity	Region	Yorkshire	NA	NA	NA	NA	2021-04-12	2021-04-18	26.6596	25.6813	27.634
antibody100 positivity	Region	North_West_England	NA	NA	NA	NA	2021-04-12	2021-04-18	29.5306	28.5813	30.4947
antibody100 positivity	Region	East_Midlands	NA	NA	NA	NA	2021-04-12	2021-04-18	27.1884	26.2804	28.1671
antibody100 positivity	Region	East_England	NA	NA	NA	NA	2021-04-12	2021-04-18	27.0318	26.0687	28.0103
antibody100 positivity	Region	North_East_England	NA	NA	NA	NA	2021-04-12	2021-04-18	26.9791	25.627	28.379
antibody100 positivity	Region	West_Midlands	NA	NA	NA	NA	2021-04-12	2021-04-18	28.6536	27.6684	29.6839
antibody100 positivity	Region	South_East_England	NA	NA	NA	NA	2021-04-12	2021-04-18	26.1802	25.3313	27.0669
antibody100 positivity	Region	London	NA	NA	NA	NA	2021-04-12	2021-04-18	28.7615	27.7576	29.7912
antibody100 positivity	Region	South_West_England	NA	NA	NA	NA	2021-04-19	2021-04-25	23.7787	22.8465	24.7363
antibody100 positivity	Region	North_East_England	NA	NA	NA	NA	2021-04-19	2021-04-25	27.2031	25.9653	28.4849
antibody100 positivity	Region	East_England	NA	NA	NA	NA	2021-04-19	2021-04-25	27.455	26.5988	28.2953
antibody100 positivity	Region	North_West_England	NA	NA	NA	NA	2021-04-19	2021-04-25	29.5036	28.6315	30.3826
antibody100 positivity	Region	East_Midlands	NA	NA	NA	NA	2021-04-19	2021-04-25	27.2682	26.3929	28.1212
antibody100 positivity	Region	Yorkshire	NA	NA	NA	NA	2021-04-19	2021-04-25	26.8475	25.9777	27.7231
antibody100 positivity	Region	South_East_England	NA	NA	NA	NA	2021-04-19	2021-04-25	26.2334	25.4778	26.9802
antibody100 positivity	Region	London	NA	NA	NA	NA	2021-04-19	2021-04-25	28.0441	27.1831	28.9447
antibody100 positivity	Region	West_Midlands	NA	NA	NA	NA	2021-04-19	2021-04-25	28.4076	27.5122	29.3668
antibody100 positivity	Region	North_East_England	NA	NA	NA	NA	2021-04-26	2021-05-02	33.7081	32.3464	35.1017
antibody100 positivity	Region	London	NA	NA	NA	NA	2021-04-26	2021-05-02	33.8906	32.9358	34.9188
antibody100 positivity	Region	Yorkshire	NA	NA	NA	NA	2021-04-26	2021-05-02	33.7778	32.8516	34.7345
antibody100 positivity	Region	South_West_England	NA	NA	NA	NA	2021-04-26	2021-05-02	31.3496	30.3231	32.4378
antibody100 positivity	Region	South_East_England	NA	NA	NA	NA	2021-04-26	2021-05-02	33.2957	32.474	34.1115
antibody100 positivity	Region	North_West_England	NA	NA	NA	NA	2021-04-26	2021-05-02	36.5847	35.6722	37.4896
antibody100 positivity	Region	East_Midlands	NA	NA	NA	NA	2021-04-26	2021-05-02	34.3937	33.5059	35.324
antibody100 positivity	Region	East_England	NA	NA	NA	NA	2021-04-26	2021-05-02	34.5836	33.6674	35.5602
antibody100 positivity	Region	West_Midlands	NA	NA	NA	NA	2021-04-26	2021-05-02	35.2653	34.296	36.2713
antibody100 positivity	Region	West_Midlands	NA	NA	NA	NA	2021-05-03	2021-05-09	38.9282	38.0224	39.8374
antibody100 positivity	Region	South_East_England	NA	NA	NA	NA	2021-05-03	2021-05-09	37.5628	36.809	38.3122
antibody100 positivity	Region	East_Midlands	NA	NA	NA	NA	2021-05-03	2021-05-09	38.2843	37.4386	39.1622
antibody100 positivity	Region	South_West_England	NA	NA	NA	NA	2021-05-03	2021-05-09	36.76	35.7718	37.7879
antibody100 positivity	Region	Yorkshire	NA	NA	NA	NA	2021-05-03	2021-05-09	37.3788	36.5251	38.2739
antibody100 positivity	Region	London	NA	NA	NA	NA	2021-05-03	2021-05-09	36.3797	35.5045	37.2879
antibody100 positivity	Region	North_East_England	NA	NA	NA	NA	2021-05-03	2021-05-09	36.862	35.6658	38.1089
antibody100 positivity	Region	North_West_England	NA	NA	NA	NA	2021-05-03	2021-05-09	39.9996	39.124	40.8249
antibody100 positivity	Region	East_England	NA	NA	NA	NA	2021-05-03	2021-05-09	38.623	37.7624	39.4911
antibody100 positivity	Region	South_West_England	NA	NA	NA	NA	2021-05-10	2021-05-16	38.9475	37.9877	39.9147
antibody100 positivity	Region	London	NA	NA	NA	NA	2021-05-10	2021-05-16	36.9141	35.9893	37.8247
antibody100 positivity	Region	West_Midlands	NA	NA	NA	NA	2021-05-10	2021-05-16	40.6275	39.6829	41.5498
antibody100 positivity	Region	East_Midlands	NA	NA	NA	NA	2021-05-10	2021-05-16	39.9304	39.0541	40.7901
antibody100 positivity	Region	East_England	NA	NA	NA	NA	2021-05-10	2021-05-16	40.0588	39.1902	40.9119
antibody100 positivity	Region	North_East_England	NA	NA	NA	NA	2021-05-10	2021-05-16	38.0097	36.6954	39.2858
antibody100 positivity	Region	North_West_England	NA	NA	NA	NA	2021-05-10	2021-05-16	41.81	40.9363	42.6659
antibody100 positivity	Region	Yorkshire	NA	NA	NA	NA	2021-05-10	2021-05-16	39.065	38.2116	39.9358
antibody100 positivity	Region	South_East_England	NA	NA	NA	NA	2021-05-10	2021-05-16	38.9111	38.151	39.6709
antibody100 positivity	Region	East_Midlands	NA	NA	NA	NA	2021-05-17	2021-05-23	44.6409	43.7397	45.575
antibody100 positivity	Region	South_West_England	NA	NA	NA	NA	2021-05-17	2021-05-23	43.218	42.1883	44.3009
antibody100 positivity	Region	North_West_England	NA	NA	NA	NA	2021-05-17	2021-05-23	46.4807	45.5537	47.4133
antibody100 positivity	Region	East_England	NA	NA	NA	NA	2021-05-17	2021-05-23	44.3255	43.4082	45.2541
antibody100 positivity	Region	West_Midlands	NA	NA	NA	NA	2021-05-17	2021-05-23	45.0365	44.0515	45.9998
antibody100 positivity	Region	Yorkshire	NA	NA	NA	NA	2021-05-17	2021-05-23	43.7175	42.8133	44.6113
antibody100 positivity	Region	South_East_England	NA	NA	NA	NA	2021-05-17	2021-05-23	42.7943	42.0272	43.6152
antibody100 positivity	Region	London	NA	NA	NA	NA	2021-05-17	2021-05-23	40.8358	39.815	41.8506
antibody100 positivity	Region	North_East_England	NA	NA	NA	NA	2021-05-17	2021-05-23	42.4756	41.1809	43.7968
antibody100 positivity	Region	East_Midlands	NA	NA	NA	NA	2021-05-24	2021-05-30	46.9819	46.0719	47.9069
antibody100 positivity	Region	West_Midlands	NA	NA	NA	NA	2021-05-24	2021-05-30	46.5892	45.5979	47.5967
antibody100 positivity	Region	North_West_England	NA	NA	NA	NA	2021-05-24	2021-05-30	48.0137	47.1093	48.9559
antibody100 positivity	Region	East_England	NA	NA	NA	NA	2021-05-24	2021-05-30	46.6006	45.6738	47.5333
antibody100 positivity	Region	South_West_England	NA	NA	NA	NA	2021-05-24	2021-05-30	45.3684	44.3082	46.46
antibody100 positivity	Region	North_East_England	NA	NA	NA	NA	2021-05-24	2021-05-30	44.2059	42.8399	45.6395
antibody100 positivity	Region	South_East_England	NA	NA	NA	NA	2021-05-24	2021-05-30	44.7542	43.9353	45.5824
antibody100 positivity	Region	London	NA	NA	NA	NA	2021-05-24	2021-05-30	41.9144	40.9463	42.908
antibody100 positivity	Region	Yorkshire	NA	NA	NA	NA	2021-05-24	2021-05-30	45.415	44.4992	46.3609
antibody100 positivity	Region	North_West_England	NA	NA	NA	NA	2021-05-31	2021-06-06	51.3196	50.3999	52.2491
antibody100 positivity	Region	South_West_England	NA	NA	NA	NA	2021-05-31	2021-06-06	49.7529	48.6589	50.8269
antibody100 positivity	Region	South_East_England	NA	NA	NA	NA	2021-05-31	2021-06-06	48.3961	47.5535	49.2062
antibody100 positivity	Region	East_England	NA	NA	NA	NA	2021-05-31	2021-06-06	50.21	49.2948	51.1187
antibody100 positivity	Region	East_Midlands	NA	NA	NA	NA	2021-05-31	2021-06-06	50.6613	49.7433	51.5785
antibody100 positivity	Region	West_Midlands	NA	NA	NA	NA	2021-05-31	2021-06-06	49.8523	48.8955	50.8223
antibody100 positivity	Region	Yorkshire	NA	NA	NA	NA	2021-05-31	2021-06-06	48.9675	48.0144	49.9014
antibody100 positivity	Region	London	NA	NA	NA	NA	2021-05-31	2021-06-06	45.2671	44.3105	46.2315
antibody100 positivity	Region	North_East_England	NA	NA	NA	NA	2021-05-31	2021-06-06	47.7016	46.3045	49.0926
antibody100 positivity	Region	South_East_England	NA	NA	NA	NA	2021-06-07	2021-06-13	51.8467	51.0933	52.6013
antibody100 positivity	Region	East_Midlands	NA	NA	NA	NA	2021-06-07	2021-06-13	54.0668	53.2263	54.8945
antibody100 positivity	Region	West_Midlands	NA	NA	NA	NA	2021-06-07	2021-06-13	52.7172	51.8568	53.6094
antibody100 positivity	Region	East_England	NA	NA	NA	NA	2021-06-07	2021-06-13	53.4049	52.5685	54.261
antibody100 positivity	Region	North_West_England	NA	NA	NA	NA	2021-06-07	2021-06-13	53.8948	53.0171	54.7358
antibody100 positivity	Region	North_East_England	NA	NA	NA	NA	2021-06-07	2021-06-13	50.5589	49.2547	51.8786
antibody100 positivity	Region	London	NA	NA	NA	NA	2021-06-07	2021-06-13	48.4738	47.6251	49.3683
antibody100 positivity	Region	Yorkshire	NA	NA	NA	NA	2021-06-07	2021-06-13	52.0638	51.1664	52.9098
antibody100 positivity	Region	South_West_England	NA	NA	NA	NA	2021-06-07	2021-06-13	53.2	52.1664	54.1935
antibody100 positivity	Region	London	NA	NA	NA	NA	2021-06-14	2021-06-20	53.2095	52.3268	54.1381
antibody100 positivity	Region	West_Midlands	NA	NA	NA	NA	2021-06-14	2021-06-20	57.0527	56.1468	57.9431
antibody100 positivity	Region	North_West_England	NA	NA	NA	NA	2021-06-14	2021-06-20	57.7098	56.8716	58.5656
antibody100 positivity	Region	East_England	NA	NA	NA	NA	2021-06-14	2021-06-20	57.6792	56.8626	58.518
antibody100 positivity	Region	East_Midlands	NA	NA	NA	NA	2021-06-14	2021-06-20	58.8143	57.9916	59.6568
antibody100 positivity	Region	South_East_England	NA	NA	NA	NA	2021-06-14	2021-06-20	56.4652	55.7236	57.2142
antibody100 positivity	Region	Yorkshire	NA	NA	NA	NA	2021-06-14	2021-06-20	56.367	55.5014	57.253
antibody100 positivity	Region	North_East_England	NA	NA	NA	NA	2021-06-14	2021-06-20	54.9212	53.634	56.2194
antibody100 positivity	Region	South_West_England	NA	NA	NA	NA	2021-06-14	2021-06-20	57.5316	56.5513	58.4751
antibody100 positivity	Region	Yorkshire	NA	NA	NA	NA	2021-06-21	2021-06-27	58.5646	57.7201	59.4279
antibody100 positivity	Region	West_Midlands	NA	NA	NA	NA	2021-06-21	2021-06-27	59.304	58.4183	60.2262
antibody100 positivity	Region	London	NA	NA	NA	NA	2021-06-21	2021-06-27	55.3293	54.3961	56.3069
antibody100 positivity	Region	North_West_England	NA	NA	NA	NA	2021-06-21	2021-06-27	59.6535	58.7953	60.5026
antibody100 positivity	Region	East_Midlands	NA	NA	NA	NA	2021-06-21	2021-06-27	61.4618	60.65	62.2963
antibody100 positivity	Region	South_West_England	NA	NA	NA	NA	2021-06-21	2021-06-27	59.7763	58.7826	60.7438
antibody100 positivity	Region	East_England	NA	NA	NA	NA	2021-06-21	2021-06-27	60.082	59.2639	60.9008
antibody100 positivity	Region	South_East_England	NA	NA	NA	NA	2021-06-21	2021-06-27	58.7693	57.9986	59.5126
antibody100 positivity	Region	North_East_England	NA	NA	NA	NA	2021-06-21	2021-06-27	57.091	55.7677	58.3761
antibody100 positivity	Region	East_Midlands	NA	NA	NA	NA	2021-06-28	2021-07-04	60.5339	59.667	61.4127
antibody100 positivity	Region	West_Midlands	NA	NA	NA	NA	2021-06-28	2021-07-04	58.7205	57.7759	59.6722
antibody100 positivity	Region	East_England	NA	NA	NA	NA	2021-06-28	2021-07-04	59.0481	58.1901	59.8995
antibody100 positivity	Region	South_East_England	NA	NA	NA	NA	2021-06-28	2021-07-04	57.7922	56.9824	58.5603
antibody100 positivity	Region	Yorkshire	NA	NA	NA	NA	2021-06-28	2021-07-04	57.5315	56.6244	58.4435
antibody100 positivity	Region	North_West_England	NA	NA	NA	NA	2021-06-28	2021-07-04	58.4217	57.5435	59.3148
antibody100 positivity	Region	London	NA	NA	NA	NA	2021-06-28	2021-07-04	55.3409	54.392	56.3362
antibody100 positivity	Region	North_East_England	NA	NA	NA	NA	2021-06-28	2021-07-04	56.5249	55.128	57.8701
antibody100 positivity	Region	South_West_England	NA	NA	NA	NA	2021-06-28	2021-07-04	58.6781	57.6182	59.6803
antibody100 positivity	Region	East_Midlands	NA	NA	NA	NA	2021-07-05	2021-07-11	61.3022	60.4474	62.1429
antibody100 positivity	Region	East_England	NA	NA	NA	NA	2021-07-05	2021-07-11	60.0346	59.1651	60.8632
antibody100 positivity	Region	West_Midlands	NA	NA	NA	NA	2021-07-05	2021-07-11	59.5322	58.6179	60.4675
antibody100 positivity	Region	South_West_England	NA	NA	NA	NA	2021-07-05	2021-07-11	59.3811	58.383	60.3888
antibody100 positivity	Region	North_West_England	NA	NA	NA	NA	2021-07-05	2021-07-11	58.8579	58.0339	59.7137
antibody100 positivity	Region	South_East_England	NA	NA	NA	NA	2021-07-05	2021-07-11	58.9986	58.243	59.7619
antibody100 positivity	Region	Yorkshire	NA	NA	NA	NA	2021-07-05	2021-07-11	58.1	57.2293	58.9698
antibody100 positivity	Region	North_East_England	NA	NA	NA	NA	2021-07-05	2021-07-11	57.129	55.7894	58.4004
antibody100 positivity	Region	London	NA	NA	NA	NA	2021-07-05	2021-07-11	57.1062	56.1586	58.1108
antibody100 positivity	Region	West_Midlands	NA	NA	NA	NA	2021-07-12	2021-07-18	61.0845	60.123	62.0583
antibody100 positivity	Region	East_England	NA	NA	NA	NA	2021-07-12	2021-07-18	61.7757	60.943	62.6115
antibody100 positivity	Region	London	NA	NA	NA	NA	2021-07-12	2021-07-18	59.1212	58.1159	60.1953
antibody100 positivity	Region	Yorkshire	NA	NA	NA	NA	2021-07-12	2021-07-18	59.7216	58.7792	60.6543
antibody100 positivity	Region	North_West_England	NA	NA	NA	NA	2021-07-12	2021-07-18	60.4841	59.6126	61.3957
antibody100 positivity	Region	East_Midlands	NA	NA	NA	NA	2021-07-12	2021-07-18	63.0205	62.1311	63.9319
antibody100 positivity	Region	South_West_England	NA	NA	NA	NA	2021-07-12	2021-07-18	61.2695	60.2594	62.2594
antibody100 positivity	Region	North_East_England	NA	NA	NA	NA	2021-07-12	2021-07-18	59.0269	57.7261	60.3651
antibody100 positivity	Region	South_East_England	NA	NA	NA	NA	2021-07-12	2021-07-18	61.1615	60.3741	61.9221
antibody100 positivity	Region	East_Midlands	NA	NA	NA	NA	2021-07-19	2021-07-25	61.8936	61.0119	62.7549
antibody100 positivity	Region	East_England	NA	NA	NA	NA	2021-07-19	2021-07-25	60.4041	59.5548	61.277
antibody100 positivity	Region	London	NA	NA	NA	NA	2021-07-19	2021-07-25	57.6459	56.6931	58.6644
antibody100 positivity	Region	West_Midlands	NA	NA	NA	NA	2021-07-19	2021-07-25	59.9575	59.0285	60.912
antibody100 positivity	Region	North_West_England	NA	NA	NA	NA	2021-07-19	2021-07-25	59.8212	58.9884	60.7052
antibody100 positivity	Region	South_East_England	NA	NA	NA	NA	2021-07-19	2021-07-25	59.7364	58.9601	60.5116
antibody100 positivity	Region	South_West_England	NA	NA	NA	NA	2021-07-19	2021-07-25	60.0981	59.0651	61.1147
antibody100 positivity	Region	Yorkshire	NA	NA	NA	NA	2021-07-19	2021-07-25	58.9526	58.0528	59.8175
antibody100 positivity	Region	North_East_England	NA	NA	NA	NA	2021-07-19	2021-07-25	59.3745	58.0729	60.6553
antibody100 positivity	Region	North_West_England	NA	NA	NA	NA	2021-07-26	2021-08-01	57.1968	56.2839	58.0879
antibody100 positivity	Region	West_Midlands	NA	NA	NA	NA	2021-07-26	2021-08-01	57.4904	56.5059	58.4943
antibody100 positivity	Region	South_East_England	NA	NA	NA	NA	2021-07-26	2021-08-01	57.6462	56.8438	58.4429
antibody100 positivity	Region	East_England	NA	NA	NA	NA	2021-07-26	2021-08-01	57.8969	57.0127	58.7502
antibody100 positivity	Region	South_West_England	NA	NA	NA	NA	2021-07-26	2021-08-01	57.4681	56.4599	58.5152
antibody100 positivity	Region	Yorkshire	NA	NA	NA	NA	2021-07-26	2021-08-01	56.1428	55.2268	57.0999
antibody100 positivity	Region	London	NA	NA	NA	NA	2021-07-26	2021-08-01	57.0182	55.9973	58.0606
antibody100 positivity	Region	East_Midlands	NA	NA	NA	NA	2021-07-26	2021-08-01	59.0952	58.1677	59.9818
antibody100 positivity	Region	North_East_England	NA	NA	NA	NA	2021-07-26	2021-08-01	56.8903	55.4869	58.2355
antibody100 positivity	Region	London	NA	NA	NA	NA	2021-08-02	2021-08-08	55.4812	54.4729	56.5762
antibody100 positivity	Region	North_East_England	NA	NA	NA	NA	2021-08-02	2021-08-08	54.851	53.4024	56.2522
antibody100 positivity	Region	South_West_England	NA	NA	NA	NA	2021-08-02	2021-08-08	55.3093	54.2509	56.3654
antibody100 positivity	Region	South_East_England	NA	NA	NA	NA	2021-08-02	2021-08-08	55.2614	54.4599	56.052
antibody100 positivity	Region	Yorkshire	NA	NA	NA	NA	2021-08-02	2021-08-08	54.1183	53.1357	55.0632
antibody100 positivity	Region	North_West_England	NA	NA	NA	NA	2021-08-02	2021-08-08	55.4897	54.5592	56.4168
antibody100 positivity	Region	East_Midlands	NA	NA	NA	NA	2021-08-02	2021-08-08	56.74	55.8186	57.6469
antibody100 positivity	Region	West_Midlands	NA	NA	NA	NA	2021-08-02	2021-08-08	55.4364	54.4199	56.4328
antibody100 positivity	Region	East_England	NA	NA	NA	NA	2021-08-02	2021-08-08	55.1975	54.2964	56.0858
antibody100 positivity	Region	North_East_England	NA	NA	NA	NA	2021-08-09	2021-08-15	57.4344	56.0163	58.8324
antibody100 positivity	Region	North_West_England	NA	NA	NA	NA	2021-08-09	2021-08-15	58.1367	57.1888	59.0724
antibody100 positivity	Region	East_Midlands	NA	NA	NA	NA	2021-08-09	2021-08-15	59.4505	58.55	60.4092
antibody100 positivity	Region	London	NA	NA	NA	NA	2021-08-09	2021-08-15	58.7634	57.6804	59.9609
antibody100 positivity	Region	West_Midlands	NA	NA	NA	NA	2021-08-09	2021-08-15	58.1033	57.0906	59.2061
antibody100 positivity	Region	South_East_England	NA	NA	NA	NA	2021-08-09	2021-08-15	58.4297	57.6053	59.2379
antibody100 positivity	Region	East_England	NA	NA	NA	NA	2021-08-09	2021-08-15	58.0663	57.1642	58.9719
antibody100 positivity	Region	South_West_England	NA	NA	NA	NA	2021-08-09	2021-08-15	58.0229	56.9495	59.096
antibody100 positivity	Region	Yorkshire	NA	NA	NA	NA	2021-08-09	2021-08-15	56.7255	55.7596	57.7067
antibody100 positivity	Region	East_Midlands	NA	NA	NA	NA	2021-08-16	2021-08-22	59.6462	58.6684	60.6224
antibody100 positivity	Region	North_West_England	NA	NA	NA	NA	2021-08-16	2021-08-22	58.4108	57.4151	59.4598
antibody100 positivity	Region	East_England	NA	NA	NA	NA	2021-08-16	2021-08-22	57.7885	56.8431	58.7542
antibody100 positivity	Region	North_East_England	NA	NA	NA	NA	2021-08-16	2021-08-22	57.7586	56.3378	59.2153
antibody100 positivity	Region	West_Midlands	NA	NA	NA	NA	2021-08-16	2021-08-22	58.3075	57.2145	59.4073
antibody100 positivity	Region	Yorkshire	NA	NA	NA	NA	2021-08-16	2021-08-22	57.0262	56.0112	58.0739
antibody100 positivity	Region	London	NA	NA	NA	NA	2021-08-16	2021-08-22	59.2992	58.0351	60.6271
antibody100 positivity	Region	South_West_England	NA	NA	NA	NA	2021-08-16	2021-08-22	57.9889	56.8972	59.0866
antibody100 positivity	Region	South_East_England	NA	NA	NA	NA	2021-08-16	2021-08-22	58.065	57.2122	58.9191
antibody100 positivity	Region	North_West_England	NA	NA	NA	NA	2021-08-23	2021-08-29	59.0534	58.018	60.1152
antibody100 positivity	Region	North_East_England	NA	NA	NA	NA	2021-08-23	2021-08-29	58.614	57.1675	60.0342
antibody100 positivity	Region	Yorkshire	NA	NA	NA	NA	2021-08-23	2021-08-29	57.884	56.8576	58.9927
antibody100 positivity	Region	London	NA	NA	NA	NA	2021-08-23	2021-08-29	59.8955	58.629	61.2676
antibody100 positivity	Region	West_Midlands	NA	NA	NA	NA	2021-08-23	2021-08-29	59.0913	57.9433	60.2023
antibody100 positivity	Region	South_West_England	NA	NA	NA	NA	2021-08-23	2021-08-29	58.8228	57.7061	59.9218
antibody100 positivity	Region	East_Midlands	NA	NA	NA	NA	2021-08-23	2021-08-29	60.3728	59.4051	61.3755
antibody100 positivity	Region	South_East_England	NA	NA	NA	NA	2021-08-23	2021-08-29	58.8828	57.9839	59.7618
antibody100 positivity	Region	East_England	NA	NA	NA	NA	2021-08-23	2021-08-29	58.6717	57.7175	59.6312
antibody100 positivity	Region	London	NA	NA	NA	NA	2021-08-30	2021-09-05	61.279	60.0432	62.6385
antibody100 positivity	Region	North_East_England	NA	NA	NA	NA	2021-08-30	2021-09-05	59.6052	58.1686	61.0358
antibody100 positivity	Region	East_Midlands	NA	NA	NA	NA	2021-08-30	2021-09-05	61.3358	60.3734	62.3403
antibody100 positivity	Region	North_West_England	NA	NA	NA	NA	2021-08-30	2021-09-05	60.0644	59.0835	61.1131
antibody100 positivity	Region	West_Midlands	NA	NA	NA	NA	2021-08-30	2021-09-05	60.4075	59.2421	61.5264
antibody100 positivity	Region	Yorkshire	NA	NA	NA	NA	2021-08-30	2021-09-05	58.9976	57.9769	60.07
antibody100 positivity	Region	East_England	NA	NA	NA	NA	2021-08-30	2021-09-05	59.6969	58.747	60.6218
antibody100 positivity	Region	South_East_England	NA	NA	NA	NA	2021-08-30	2021-09-05	59.8749	59.0166	60.766
antibody100 positivity	Region	South_West_England	NA	NA	NA	NA	2021-08-30	2021-09-05	59.6656	58.5468	60.7939
antibody100 positivity	Region	East_Midlands	NA	NA	NA	NA	2021-09-06	2021-09-12	62.0747	61.0365	63.1236
antibody100 positivity	Region	West_Midlands	NA	NA	NA	NA	2021-09-06	2021-09-12	61.5312	60.3236	62.7388
antibody100 positivity	Region	East_England	NA	NA	NA	NA	2021-09-06	2021-09-12	60.2689	59.2765	61.2861
antibody100 positivity	Region	South_East_England	NA	NA	NA	NA	2021-09-06	2021-09-12	60.3003	59.3733	61.1838
antibody100 positivity	Region	London	NA	NA	NA	NA	2021-09-06	2021-09-12	62.7655	61.3455	64.243
antibody100 positivity	Region	North_West_England	NA	NA	NA	NA	2021-09-06	2021-09-12	60.7565	59.6752	61.8454
antibody100 positivity	Region	North_East_England	NA	NA	NA	NA	2021-09-06	2021-09-12	59.9572	58.4697	61.4292
antibody100 positivity	Region	South_West_England	NA	NA	NA	NA	2021-09-06	2021-09-12	60.075	58.9369	61.216
antibody100 positivity	Region	Yorkshire	NA	NA	NA	NA	2021-09-06	2021-09-12	59.8923	58.7856	60.9809
antibody100 positivity	Region	South_West_England	NA	NA	NA	NA	2021-09-13	2021-09-19	57.882	56.7493	58.9787
antibody100 positivity	Region	East_England	NA	NA	NA	NA	2021-09-13	2021-09-19	57.5253	56.5709	58.5082
antibody100 positivity	Region	Yorkshire	NA	NA	NA	NA	2021-09-13	2021-09-19	57.3169	56.2906	58.3452
antibody100 positivity	Region	London	NA	NA	NA	NA	2021-09-13	2021-09-19	60.0177	58.7492	61.3233
antibody100 positivity	Region	North_East_England	NA	NA	NA	NA	2021-09-13	2021-09-19	57.493	56.0326	58.9218
antibody100 positivity	Region	East_Midlands	NA	NA	NA	NA	2021-09-13	2021-09-19	59.3881	58.3775	60.412
antibody100 positivity	Region	North_West_England	NA	NA	NA	NA	2021-09-13	2021-09-19	58.0752	57.082	59.1051
antibody100 positivity	Region	West_Midlands	NA	NA	NA	NA	2021-09-13	2021-09-19	59.0761	57.9389	60.251
antibody100 positivity	Region	South_East_England	NA	NA	NA	NA	2021-09-13	2021-09-19	57.7212	56.8408	58.5718
antibody100 positivity	Region	South_West_England	NA	NA	NA	NA	2021-09-20	2021-09-26	55.2656	54.1313	56.4337
antibody100 positivity	Region	London	NA	NA	NA	NA	2021-09-20	2021-09-26	57.9733	56.5474	59.4814
antibody100 positivity	Region	North_East_England	NA	NA	NA	NA	2021-09-20	2021-09-26	55.6696	54.1438	57.2096
antibody100 positivity	Region	North_West_England	NA	NA	NA	NA	2021-09-20	2021-09-26	56.2243	55.1639	57.3813
antibody100 positivity	Region	South_East_England	NA	NA	NA	NA	2021-09-20	2021-09-26	54.8191	53.9241	55.7771
antibody100 positivity	Region	West_Midlands	NA	NA	NA	NA	2021-09-20	2021-09-26	57.0111	55.7848	58.2648
antibody100 positivity	Region	Yorkshire	NA	NA	NA	NA	2021-09-20	2021-09-26	55.3606	54.2475	56.4923
antibody100 positivity	Region	East_Midlands	NA	NA	NA	NA	2021-09-20	2021-09-26	56.9735	55.9258	58.0757
antibody100 positivity	Region	East_England	NA	NA	NA	NA	2021-09-20	2021-09-26	54.8501	53.8415	55.9002
antibody100 positivity	Region	North_West_England	NA	NA	NA	NA	2021-09-27	2021-10-03	55.5764	54.5115	56.6317
antibody100 positivity	Region	South_West_England	NA	NA	NA	NA	2021-09-27	2021-10-03	54.2367	53.1181	55.3869
antibody100 positivity	Region	North_East_England	NA	NA	NA	NA	2021-09-27	2021-10-03	55.1914	53.677	56.6745
antibody100 positivity	Region	East_England	NA	NA	NA	NA	2021-09-27	2021-10-03	54.1877	53.2275	55.1971
antibody100 positivity	Region	South_East_England	NA	NA	NA	NA	2021-09-27	2021-10-03	54.0592	53.1778	54.9446
antibody100 positivity	Region	London	NA	NA	NA	NA	2021-09-27	2021-10-03	57.5805	56.2898	58.9489
antibody100 positivity	Region	Yorkshire	NA	NA	NA	NA	2021-09-27	2021-10-03	54.8755	53.7958	55.9257
antibody100 positivity	Region	East_Midlands	NA	NA	NA	NA	2021-09-27	2021-10-03	56.1192	55.0843	57.1466
antibody100 positivity	Region	West_Midlands	NA	NA	NA	NA	2021-09-27	2021-10-03	56.1493	55.005	57.3482
antibody100 positivity	Region	Yorkshire	NA	NA	NA	NA	2021-10-04	2021-10-10	54.4046	53.3391	55.4995
antibody100 positivity	Region	South_West_England	NA	NA	NA	NA	2021-10-04	2021-10-10	53.2946	52.1823	54.3952
antibody100 positivity	Region	London	NA	NA	NA	NA	2021-10-04	2021-10-10	57.7204	56.4127	59.111
antibody100 positivity	Region	North_West_England	NA	NA	NA	NA	2021-10-04	2021-10-10	55.3139	54.2672	56.4193
antibody100 positivity	Region	South_East_England	NA	NA	NA	NA	2021-10-04	2021-10-10	53.916	53.0633	54.7915
antibody100 positivity	Region	North_East_England	NA	NA	NA	NA	2021-10-04	2021-10-10	54.6453	53.1705	56.1497
antibody100 positivity	Region	West_Midlands	NA	NA	NA	NA	2021-10-04	2021-10-10	55.9431	54.7594	57.1454
antibody100 positivity	Region	East_Midlands	NA	NA	NA	NA	2021-10-04	2021-10-10	55.5311	54.5045	56.6381
antibody100 positivity	Region	East_England	NA	NA	NA	NA	2021-10-04	2021-10-10	53.9558	52.9992	54.9465
antibody100 positivity	Region	North_East_England	NA	NA	NA	NA	2021-10-11	2021-10-17	60.1851	58.6931	61.6455
antibody100 positivity	Region	South_West_England	NA	NA	NA	NA	2021-10-11	2021-10-17	58.8526	57.7282	59.9808
antibody100 positivity	Region	Yorkshire	NA	NA	NA	NA	2021-10-11	2021-10-17	59.8962	58.8005	60.9774
antibody100 positivity	Region	South_East_England	NA	NA	NA	NA	2021-10-11	2021-10-17	59.1016	58.2215	59.9879
antibody100 positivity	Region	London	NA	NA	NA	NA	2021-10-11	2021-10-17	62.8746	61.4808	64.2507
antibody100 positivity	Region	North_West_England	NA	NA	NA	NA	2021-10-11	2021-10-17	61.1425	60.0879	62.21
antibody100 positivity	Region	East_Midlands	NA	NA	NA	NA	2021-10-11	2021-10-17	60.522	59.4499	61.5731
antibody100 positivity	Region	West_Midlands	NA	NA	NA	NA	2021-10-11	2021-10-17	61.3437	60.1926	62.5368
antibody100 positivity	Region	East_England	NA	NA	NA	NA	2021-10-11	2021-10-17	59.0349	58.0484	60.0274
antibody100 positivity	Region	South_West_England	NA	NA	NA	NA	2021-10-18	2021-10-24	57.1452	56.0193	58.239
antibody100 positivity	Region	North_West_England	NA	NA	NA	NA	2021-10-18	2021-10-24	60.2298	59.2034	61.2871
antibody100 positivity	Region	East_Midlands	NA	NA	NA	NA	2021-10-18	2021-10-24	59.1273	58.0602	60.1938
antibody100 positivity	Region	North_East_England	NA	NA	NA	NA	2021-10-18	2021-10-24	59.6364	58.2016	61.1166
antibody100 positivity	Region	East_England	NA	NA	NA	NA	2021-10-18	2021-10-24	57.3999	56.3851	58.4172
antibody100 positivity	Region	South_East_England	NA	NA	NA	NA	2021-10-18	2021-10-24	57.5745	56.7039	58.4629
antibody100 positivity	Region	Yorkshire	NA	NA	NA	NA	2021-10-18	2021-10-24	59.0007	57.9675	60.0707
antibody100 positivity	Region	West_Midlands	NA	NA	NA	NA	2021-10-18	2021-10-24	59.9179	58.7755	61.0986
antibody100 positivity	Region	London	NA	NA	NA	NA	2021-10-18	2021-10-24	60.9732	59.5811	62.3937
antibody100 positivity	Region	North_East_England	NA	NA	NA	NA	2021-10-25	2021-10-31	61.1367	59.5949	62.6519
antibody100 positivity	Region	South_West_England	NA	NA	NA	NA	2021-10-25	2021-10-31	58.9955	57.88	60.1454
antibody100 positivity	Region	London	NA	NA	NA	NA	2021-10-25	2021-10-31	63.1316	61.7163	64.5647
antibody100 positivity	Region	North_West_England	NA	NA	NA	NA	2021-10-25	2021-10-31	62.4817	61.3743	63.6247
antibody100 positivity	Region	East_England	NA	NA	NA	NA	2021-10-25	2021-10-31	58.6689	57.6406	59.688
antibody100 positivity	Region	East_Midlands	NA	NA	NA	NA	2021-10-25	2021-10-31	60.7602	59.6314	61.8437
antibody100 positivity	Region	South_East_England	NA	NA	NA	NA	2021-10-25	2021-10-31	58.8817	57.9578	59.8062
antibody100 positivity	Region	West_Midlands	NA	NA	NA	NA	2021-10-25	2021-10-31	61.9325	60.7294	63.1681
antibody100 positivity	Region	Yorkshire	NA	NA	NA	NA	2021-10-25	2021-10-31	61.2044	60.092	62.3156
antibody100 positivity	Region	North_East_England	NA	NA	NA	NA	2021-11-01	2021-11-07	62.5801	61.1317	63.9966
antibody100 positivity	Region	London	NA	NA	NA	NA	2021-11-01	2021-11-07	64.5909	63.3205	65.9457
antibody100 positivity	Region	Yorkshire	NA	NA	NA	NA	2021-11-01	2021-11-07	62.7897	61.7501	63.8618
antibody100 positivity	Region	South_West_England	NA	NA	NA	NA	2021-11-01	2021-11-07	61.1508	60.1089	62.2516
antibody100 positivity	Region	South_East_England	NA	NA	NA	NA	2021-11-01	2021-11-07	60.9907	60.1174	61.8283
antibody100 positivity	Region	East_Midlands	NA	NA	NA	NA	2021-11-01	2021-11-07	62.2641	61.2181	63.2601
antibody100 positivity	Region	West_Midlands	NA	NA	NA	NA	2021-11-01	2021-11-07	63.6798	62.5609	64.7835
antibody100 positivity	Region	East_England	NA	NA	NA	NA	2021-11-01	2021-11-07	60.7857	59.8387	61.7566
antibody100 positivity	Region	North_West_England	NA	NA	NA	NA	2021-11-01	2021-11-07	63.7923	62.7608	64.816
antibody100 positivity	Region	South_West_England	NA	NA	NA	NA	2021-11-08	2021-11-14	61.9904	60.9688	63.0404
antibody100 positivity	Region	Yorkshire	NA	NA	NA	NA	2021-11-08	2021-11-14	64.2955	63.2872	65.3701
antibody100 positivity	Region	London	NA	NA	NA	NA	2021-11-08	2021-11-14	63.8499	62.5198	65.2482
antibody100 positivity	Region	West_Midlands	NA	NA	NA	NA	2021-11-08	2021-11-14	64.5787	63.4773	65.7304
antibody100 positivity	Region	East_England	NA	NA	NA	NA	2021-11-08	2021-11-14	62.2994	61.3751	63.2504
antibody100 positivity	Region	East_Midlands	NA	NA	NA	NA	2021-11-08	2021-11-14	63.5975	62.5704	64.6298
antibody100 positivity	Region	North_West_England	NA	NA	NA	NA	2021-11-08	2021-11-14	65.2518	64.2292	66.3219
antibody100 positivity	Region	North_East_England	NA	NA	NA	NA	2021-11-08	2021-11-14	64.2347	62.833	65.6301
antibody100 positivity	Region	South_East_England	NA	NA	NA	NA	2021-11-08	2021-11-14	61.9509	61.1002	62.8084
antibody100 positivity	Region	London	NA	NA	NA	NA	2021-11-15	2021-11-21	67.67	66.2863	69.1122
antibody100 positivity	Region	Yorkshire	NA	NA	NA	NA	2021-11-15	2021-11-21	69.4336	68.4108	70.4776
antibody100 positivity	Region	North_West_England	NA	NA	NA	NA	2021-11-15	2021-11-21	69.6859	68.6343	70.7823
antibody100 positivity	Region	South_West_England	NA	NA	NA	NA	2021-11-15	2021-11-21	67.0226	66.0007	68.0605
antibody100 positivity	Region	North_East_England	NA	NA	NA	NA	2021-11-15	2021-11-21	68.9804	67.5949	70.331
antibody100 positivity	Region	East_Midlands	NA	NA	NA	NA	2021-11-15	2021-11-21	68.663	67.6598	69.6802
antibody100 positivity	Region	South_East_England	NA	NA	NA	NA	2021-11-15	2021-11-21	66.6633	65.8208	67.5107
antibody100 positivity	Region	West_Midlands	NA	NA	NA	NA	2021-11-15	2021-11-21	69.096	67.9513	70.2363
antibody100 positivity	Region	East_England	NA	NA	NA	NA	2021-11-15	2021-11-21	67.4332	66.5073	68.3862
antibody100 positivity	Region	South_West_England	NA	NA	NA	NA	2021-11-22	2021-11-28	70.1346	69.1645	71.0897
antibody100 positivity	Region	Yorkshire	NA	NA	NA	NA	2021-11-22	2021-11-28	70.8918	69.9417	71.915
antibody100 positivity	Region	North_West_England	NA	NA	NA	NA	2021-11-22	2021-11-28	70.5191	69.5236	71.5495
antibody100 positivity	Region	London	NA	NA	NA	NA	2021-11-22	2021-11-28	67.6915	66.3921	69.0154
antibody100 positivity	Region	West_Midlands	NA	NA	NA	NA	2021-11-22	2021-11-28	70.2758	69.2448	71.355
antibody100 positivity	Region	East_Midlands	NA	NA	NA	NA	2021-11-22	2021-11-28	70.5665	69.6432	71.5156
antibody100 positivity	Region	South_East_England	NA	NA	NA	NA	2021-11-22	2021-11-28	69.0175	68.1904	69.8252
antibody100 positivity	Region	North_East_England	NA	NA	NA	NA	2021-11-22	2021-11-28	70.418	69.111	71.7137
antibody100 positivity	Region	East_England	NA	NA	NA	NA	2021-11-22	2021-11-28	69.7702	68.8854	70.6581
antibody100 positivity	Region	North_West_England	NA	NA	NA	NA	2021-11-29	2021-12-05	73.6521	72.6889	74.6295
antibody100 positivity	Region	London	NA	NA	NA	NA	2021-11-29	2021-12-05	70.9184	69.6429	72.2392
antibody100 positivity	Region	South_East_England	NA	NA	NA	NA	2021-11-29	2021-12-05	71.8418	71.0301	72.6126
antibody100 positivity	Region	South_West_England	NA	NA	NA	NA	2021-11-29	2021-12-05	73.1151	72.1438	74.0705
antibody100 positivity	Region	East_Midlands	NA	NA	NA	NA	2021-11-29	2021-12-05	73.6494	72.7217	74.6036
antibody100 positivity	Region	East_England	NA	NA	NA	NA	2021-11-29	2021-12-05	72.6038	71.7397	73.4619
antibody100 positivity	Region	West_Midlands	NA	NA	NA	NA	2021-11-29	2021-12-05	73.3593	72.3149	74.42
antibody100 positivity	Region	Yorkshire	NA	NA	NA	NA	2021-11-29	2021-12-05	74.0789	73.1466	75.0324
antibody100 positivity	Region	North_East_England	NA	NA	NA	NA	2021-11-29	2021-12-05	73.7872	72.511	75.0309
antibody100 positivity	Region	East_Midlands	NA	NA	NA	NA	2021-12-06	2021-12-12	78.3831	77.4939	79.2959
antibody100 positivity	Region	South_East_England	NA	NA	NA	NA	2021-12-06	2021-12-12	76.9165	76.1547	77.6921
antibody100 positivity	Region	South_West_England	NA	NA	NA	NA	2021-12-06	2021-12-12	77.7797	76.9013	78.6851
antibody100 positivity	Region	Yorkshire	NA	NA	NA	NA	2021-12-06	2021-12-12	78.31	77.4129	79.233
antibody100 positivity	Region	London	NA	NA	NA	NA	2021-12-06	2021-12-12	73.9914	72.7262	75.316
antibody100 positivity	Region	North_East_England	NA	NA	NA	NA	2021-12-06	2021-12-12	77.9652	76.7909	79.1436
antibody100 positivity	Region	East_England	NA	NA	NA	NA	2021-12-06	2021-12-12	77.533	76.719	78.3506
antibody100 positivity	Region	North_West_England	NA	NA	NA	NA	2021-12-06	2021-12-12	77.7458	76.8101	78.6877
antibody100 positivity	Region	West_Midlands	NA	NA	NA	NA	2021-12-06	2021-12-12	77.7055	76.687	78.7189
antibody100 positivity	Region	West_Midlands	NA	NA	NA	NA	2021-12-13	2021-12-19	82.3989	81.4556	83.3217
antibody100 positivity	Region	East_Midlands	NA	NA	NA	NA	2021-12-13	2021-12-19	83.2818	82.4835	84.1006
antibody100 positivity	Region	East_England	NA	NA	NA	NA	2021-12-13	2021-12-19	82.6529	81.9216	83.398
antibody100 positivity	Region	South_East_England	NA	NA	NA	NA	2021-12-13	2021-12-19	82.134	81.4351	82.8396
antibody100 positivity	Region	North_West_England	NA	NA	NA	NA	2021-12-13	2021-12-19	82.2242	81.3115	83.1279
antibody100 positivity	Region	North_East_England	NA	NA	NA	NA	2021-12-13	2021-12-19	82.5063	81.4179	83.5871
antibody100 positivity	Region	London	NA	NA	NA	NA	2021-12-13	2021-12-19	78.3681	77.1647	79.6267
antibody100 positivity	Region	Yorkshire	NA	NA	NA	NA	2021-12-13	2021-12-19	82.8907	82.0243	83.7452
antibody100 positivity	Region	South_West_England	NA	NA	NA	NA	2021-12-13	2021-12-19	82.9537	82.1365	83.7654
antibody100 positivity	Region	West_Midlands	NA	NA	NA	NA	2021-12-20	2021-12-26	84.9871	83.9488	86.1376
antibody100 positivity	Region	Yorkshire	NA	NA	NA	NA	2021-12-20	2021-12-26	85.5255	84.5673	86.5412
antibody100 positivity	Region	North_West_England	NA	NA	NA	NA	2021-12-20	2021-12-26	84.617	83.61	85.6972
antibody100 positivity	Region	London	NA	NA	NA	NA	2021-12-20	2021-12-26	80.5676	79.0671	82.1727
antibody100 positivity	Region	East_England	NA	NA	NA	NA	2021-12-20	2021-12-26	85.8651	85.0191	86.721
antibody100 positivity	Region	South_East_England	NA	NA	NA	NA	2021-12-20	2021-12-26	85.5221	84.7634	86.3319
antibody100 positivity	Region	East_Midlands	NA	NA	NA	NA	2021-12-20	2021-12-26	86.1253	85.2433	87.0676
antibody100 positivity	Region	South_West_England	NA	NA	NA	NA	2021-12-20	2021-12-26	86.3199	85.4512	87.1744
antibody100 positivity	Region	North_East_England	NA	NA	NA	NA	2021-12-20	2021-12-26	85.3317	84.2348	86.4111
antibody100 positivity	Region	Yorkshire	NA	NA	NA	NA	2021-12-27	2022-01-02	87.8653	87.1209	88.6978
antibody100 positivity	Region	North_West_England	NA	NA	NA	NA	2021-12-27	2022-01-02	86.7528	85.9526	87.6676
antibody100 positivity	Region	West_Midlands	NA	NA	NA	NA	2021-12-27	2022-01-02	87.1557	86.3244	88.0928
antibody100 positivity	Region	South_West_England	NA	NA	NA	NA	2021-12-27	2022-01-02	89.5232	88.8809	90.1876
antibody100 positivity	Region	East_Midlands	NA	NA	NA	NA	2021-12-27	2022-01-02	88.605	87.9299	89.3583
antibody100 positivity	Region	East_England	NA	NA	NA	NA	2021-12-27	2022-01-02	88.7455	88.1181	89.4325
antibody100 positivity	Region	South_East_England	NA	NA	NA	NA	2021-12-27	2022-01-02	88.7437	88.1533	89.4039
antibody100 positivity	Region	London	NA	NA	NA	NA	2021-12-27	2022-01-02	82.2887	81.0221	83.7731
antibody100 positivity	Region	North_East_England	NA	NA	NA	NA	2021-12-27	2022-01-02	88.1511	87.3618	88.9801
antibody100 positivity	Region	Yorkshire	NA	NA	NA	NA	2022-01-03	2022-01-09	89.2796	88.6556	89.9632
antibody100 positivity	Region	West_Midlands	NA	NA	NA	NA	2022-01-03	2022-01-09	88.5905	87.8917	89.3566
antibody100 positivity	Region	South_West_England	NA	NA	NA	NA	2022-01-03	2022-01-09	90.9628	90.4488	91.4979
antibody100 positivity	Region	North_West_England	NA	NA	NA	NA	2022-01-03	2022-01-09	88.1687	87.4829	88.9216
antibody100 positivity	Region	East_Midlands	NA	NA	NA	NA	2022-01-03	2022-01-09	89.9669	89.3889	90.5785
antibody100 positivity	Region	East_England	NA	NA	NA	NA	2022-01-03	2022-01-09	90.0916	89.5786	90.6661
antibody100 positivity	Region	North_East_England	NA	NA	NA	NA	2022-01-03	2022-01-09	89.5473	88.8718	90.2613
antibody100 positivity	Region	South_East_England	NA	NA	NA	NA	2022-01-03	2022-01-09	90.2285	89.7476	90.7516
antibody100 positivity	Region	London	NA	NA	NA	NA	2022-01-03	2022-01-09	83.9139	82.823	85.1022
antibody100 positivity	Region	Yorkshire	NA	NA	NA	NA	2022-01-10	2022-01-16	89.9611	89.2824	90.6573
antibody100 positivity	Region	West_Midlands	NA	NA	NA	NA	2022-01-10	2022-01-16	89.2568	88.5034	90.0538
antibody100 positivity	Region	South_West_England	NA	NA	NA	NA	2022-01-10	2022-01-16	91.6521	91.1025	92.2371
antibody100 positivity	Region	North_West_England	NA	NA	NA	NA	2022-01-10	2022-01-16	88.9169	88.184	89.6683
antibody100 positivity	Region	South_East_England	NA	NA	NA	NA	2022-01-10	2022-01-16	90.9238	90.3977	91.47
antibody100 positivity	Region	East_Midlands	NA	NA	NA	NA	2022-01-10	2022-01-16	90.625	89.9816	91.2663
antibody100 positivity	Region	East_England	NA	NA	NA	NA	2022-01-10	2022-01-16	90.7659	90.1837	91.3319
antibody100 positivity	Region	North_East_England	NA	NA	NA	NA	2022-01-10	2022-01-16	90.2239	89.5227	90.9522
antibody100 positivity	Region	London	NA	NA	NA	NA	2022-01-10	2022-01-16	85.0103	83.8522	86.1814
antibody100 positivity	Region	West_Midlands	NA	NA	NA	NA	2022-01-17	2022-01-23	88.8241	87.8933	89.778
antibody100 positivity	Region	North_West_England	NA	NA	NA	NA	2022-01-17	2022-01-23	88.5075	87.5758	89.4554
antibody100 positivity	Region	South_East_England	NA	NA	NA	NA	2022-01-17	2022-01-23	90.4489	89.7789	91.1516
antibody100 positivity	Region	East_Midlands	NA	NA	NA	NA	2022-01-17	2022-01-23	90.2127	89.4427	91.0043
antibody100 positivity	Region	Yorkshire	NA	NA	NA	NA	2022-01-17	2022-01-23	89.5617	88.6955	90.415
antibody100 positivity	Region	North_East_England	NA	NA	NA	NA	2022-01-17	2022-01-23	89.6299	88.7638	90.5021
antibody100 positivity	Region	South_West_England	NA	NA	NA	NA	2022-01-17	2022-01-23	91.2562	90.5589	91.9633
antibody100 positivity	Region	London	NA	NA	NA	NA	2022-01-17	2022-01-23	85.1273	83.6829	86.5915
antibody100 positivity	Region	East_England	NA	NA	NA	NA	2022-01-17	2022-01-23	90.3417	89.6033	91.077
antibody100 positivity	Region	West_Midlands	NA	NA	NA	NA	2022-01-24	2022-01-30	88.3251	87.359	89.3108
antibody100 positivity	Region	South_West_England	NA	NA	NA	NA	2022-01-24	2022-01-30	91.0389	90.3298	91.782
antibody100 positivity	Region	North_West_England	NA	NA	NA	NA	2022-01-24	2022-01-30	88.0884	87.1578	89.0901
antibody100 positivity	Region	East_England	NA	NA	NA	NA	2022-01-24	2022-01-30	90.1026	89.3638	90.8835
antibody100 positivity	Region	Yorkshire	NA	NA	NA	NA	2022-01-24	2022-01-30	89.2013	88.3231	90.1001
antibody100 positivity	Region	South_East_England	NA	NA	NA	NA	2022-01-24	2022-01-30	90.2004	89.5216	90.9368
antibody100 positivity	Region	London	NA	NA	NA	NA	2022-01-24	2022-01-30	84.5008	83.022	86.0529
antibody100 positivity	Region	East_Midlands	NA	NA	NA	NA	2022-01-24	2022-01-30	89.8675	89.0697	90.7204
antibody100 positivity	Region	North_East_England	NA	NA	NA	NA	2022-01-24	2022-01-30	89.2326	88.3425	90.1422
antibody100 positivity	Region	East_England	NA	NA	NA	NA	2022-01-31	2022-02-06	89.8346	89.1718	90.5321
antibody100 positivity	Region	West_Midlands	NA	NA	NA	NA	2022-01-31	2022-02-06	87.8884	86.9876	88.7869
antibody100 positivity	Region	South_East_England	NA	NA	NA	NA	2022-01-31	2022-02-06	89.9133	89.2976	90.5691
antibody100 positivity	Region	London	NA	NA	NA	NA	2022-01-31	2022-02-06	84.1699	82.8502	85.576
antibody100 positivity	Region	South_West_England	NA	NA	NA	NA	2022-01-31	2022-02-06	90.6667	90.01	91.3445
antibody100 positivity	Region	Yorkshire	NA	NA	NA	NA	2022-01-31	2022-02-06	88.7782	87.979	89.5986
antibody100 positivity	Region	North_West_England	NA	NA	NA	NA	2022-01-31	2022-02-06	87.608	86.75	88.5201
antibody100 positivity	Region	East_Midlands	NA	NA	NA	NA	2022-01-31	2022-02-06	89.5095	88.7715	90.2843
antibody100 positivity	Region	North_East_England	NA	NA	NA	NA	2022-01-31	2022-02-06	88.7201	87.8892	89.567
antibody100 positivity	Region	South_West_England	NA	NA	NA	NA	2022-02-07	2022-02-13	91.9029	91.1868	92.5882
antibody100 positivity	Region	North_West_England	NA	NA	NA	NA	2022-02-07	2022-02-13	89.2263	88.338	90.1413
antibody100 positivity	Region	East_England	NA	NA	NA	NA	2022-02-07	2022-02-13	91.2223	90.4823	91.9307
antibody100 positivity	Region	West_Midlands	NA	NA	NA	NA	2022-02-07	2022-02-13	89.4768	88.5077	90.4084
antibody100 positivity	Region	Yorkshire	NA	NA	NA	NA	2022-02-07	2022-02-13	90.2783	89.4595	91.1283
antibody100 positivity	Region	East_Midlands	NA	NA	NA	NA	2022-02-07	2022-02-13	90.9419	90.1668	91.7153
antibody100 positivity	Region	South_East_England	NA	NA	NA	NA	2022-02-07	2022-02-13	91.216	90.5403	91.8885
antibody100 positivity	Region	North_East_England	NA	NA	NA	NA	2022-02-07	2022-02-13	89.973	89.103	90.8557
antibody100 positivity	Region	London	NA	NA	NA	NA	2022-02-07	2022-02-13	86.5835	85.166	87.9938
antibody100 positivity	Region	East_Midlands	NA	NA	NA	NA	2022-02-14	2022-02-20	91.634	90.8098	92.4538
antibody100 positivity	Region	West_Midlands	NA	NA	NA	NA	2022-02-14	2022-02-20	90.2119	89.2288	91.2206
antibody100 positivity	Region	North_East_England	NA	NA	NA	NA	2022-02-14	2022-02-20	90.6891	89.7533	91.6238
antibody100 positivity	Region	Yorkshire	NA	NA	NA	NA	2022-02-14	2022-02-20	91.0052	90.1169	91.901
antibody100 positivity	Region	London	NA	NA	NA	NA	2022-02-14	2022-02-20	87.6669	86.1748	89.1767
antibody100 positivity	Region	South_West_England	NA	NA	NA	NA	2022-02-14	2022-02-20	92.5503	91.8382	93.2667
antibody100 positivity	Region	North_West_England	NA	NA	NA	NA	2022-02-14	2022-02-20	89.9668	88.9845	90.9393
antibody100 positivity	Region	South_East_England	NA	NA	NA	NA	2022-02-14	2022-02-20	91.9361	91.2244	92.6614
antibody100 positivity	Region	East_England	NA	NA	NA	NA	2022-02-14	2022-02-20	91.9748	91.2089	92.7235
antibody100 positivity	Region	East_Midlands	NA	NA	NA	NA	2022-02-21	2022-02-27	90.972	90.1414	91.8417
antibody100 positivity	Region	London	NA	NA	NA	NA	2022-02-21	2022-02-27	86.2193	84.6715	87.8238
antibody100 positivity	Region	South_East_England	NA	NA	NA	NA	2022-02-21	2022-02-27	91.2518	90.5316	92.0294
antibody100 positivity	Region	West_Midlands	NA	NA	NA	NA	2022-02-21	2022-02-27	89.3511	88.3403	90.4285
antibody100 positivity	Region	North_West_England	NA	NA	NA	NA	2022-02-21	2022-02-27	89.1868	88.1864	90.2276
antibody100 positivity	Region	East_England	NA	NA	NA	NA	2022-02-21	2022-02-27	91.2764	90.4851	92.1086
antibody100 positivity	Region	Yorkshire	NA	NA	NA	NA	2022-02-21	2022-02-27	90.3233	89.413	91.2724
antibody100 positivity	Region	South_West_England	NA	NA	NA	NA	2022-02-21	2022-02-27	91.905	91.1724	92.6642
antibody100 positivity	Region	North_East_England	NA	NA	NA	NA	2022-02-21	2022-02-27	90.0261	89.0698	91.0106
antibody100 positivity	Region	South_East_England	NA	NA	NA	NA	2022-02-28	2022-03-06	94.1307	93.4233	94.7859
antibody100 positivity	Region	West_Midlands	NA	NA	NA	NA	2022-02-28	2022-03-06	92.7266	91.7195	93.6577
antibody100 positivity	Region	North_West_England	NA	NA	NA	NA	2022-02-28	2022-03-06	92.6178	91.6231	93.5346
antibody100 positivity	Region	East_England	NA	NA	NA	NA	2022-02-28	2022-03-06	94.141	93.414	94.8553
antibody100 positivity	Region	South_West_England	NA	NA	NA	NA	2022-02-28	2022-03-06	94.6402	93.9526	95.3019
antibody100 positivity	Region	Yorkshire	NA	NA	NA	NA	2022-02-28	2022-03-06	93.497	92.6194	94.324
antibody100 positivity	Region	East_Midlands	NA	NA	NA	NA	2022-02-28	2022-03-06	93.9622	93.1393	94.7386
antibody100 positivity	Region	North_East_England	NA	NA	NA	NA	2022-02-28	2022-03-06	93.2784	92.3905	94.1416
antibody100 positivity	Region	London	NA	NA	NA	NA	2022-02-28	2022-03-06	90.2827	88.8031	91.6854
antibody100 positivity	Region	North_West_England	NA	NA	NA	NA	2022-03-07	2022-03-13	93.0382	92.093	93.9322
antibody100 positivity	Region	West_Midlands	NA	NA	NA	NA	2022-03-07	2022-03-13	93.0639	92.074	93.9718
antibody100 positivity	Region	Yorkshire	NA	NA	NA	NA	2022-03-07	2022-03-13	93.8401	92.9835	94.636
antibody100 positivity	Region	South_East_England	NA	NA	NA	NA	2022-03-07	2022-03-13	94.4216	93.7321	95.0739
antibody100 positivity	Region	East_Midlands	NA	NA	NA	NA	2022-03-07	2022-03-13	94.2682	93.4869	95.0158
antibody100 positivity	Region	South_West_England	NA	NA	NA	NA	2022-03-07	2022-03-13	94.927	94.2388	95.5588
antibody100 positivity	Region	East_England	NA	NA	NA	NA	2022-03-07	2022-03-13	94.4392	93.6965	95.1311
antibody100 positivity	Region	North_East_England	NA	NA	NA	NA	2022-03-07	2022-03-13	93.6738	92.784	94.5331
antibody100 positivity	Region	London	NA	NA	NA	NA	2022-03-07	2022-03-13	90.7074	89.2192	92.0724
antibody100 positivity	Region	East_Midlands	NA	NA	NA	NA	2022-03-14	2022-03-20	94.4979	93.7248	95.2216
antibody100 positivity	Region	South_West_England	NA	NA	NA	NA	2022-03-14	2022-03-20	95.1737	94.5111	95.7962
antibody100 positivity	Region	West_Midlands	NA	NA	NA	NA	2022-03-14	2022-03-20	93.3227	92.3554	94.2292
antibody100 positivity	Region	North_West_England	NA	NA	NA	NA	2022-03-14	2022-03-20	93.3225	92.4072	94.2125
antibody100 positivity	Region	North_East_England	NA	NA	NA	NA	2022-03-14	2022-03-20	93.9202	93.0347	94.7526
antibody100 positivity	Region	East_England	NA	NA	NA	NA	2022-03-14	2022-03-20	94.6821	93.9773	95.3586
antibody100 positivity	Region	South_East_England	NA	NA	NA	NA	2022-03-14	2022-03-20	94.666	93.9907	95.3021
antibody100 positivity	Region	London	NA	NA	NA	NA	2022-03-14	2022-03-20	91.086	89.6844	92.4069
antibody100 positivity	Region	Yorkshire	NA	NA	NA	NA	2022-03-14	2022-03-20	94.0634	93.2382	94.8463
antibody100 positivity	Region	South_East_England	NA	NA	NA	NA	2022-03-21	2022-03-27	93.6592	92.9268	94.3819
antibody100 positivity	Region	North_East_England	NA	NA	NA	NA	2022-03-21	2022-03-27	92.8377	91.9104	93.7713
antibody100 positivity	Region	London	NA	NA	NA	NA	2022-03-21	2022-03-27	89.4713	87.8854	90.9471
antibody100 positivity	Region	South_West_England	NA	NA	NA	NA	2022-03-21	2022-03-27	94.2027	93.4775	94.892
antibody100 positivity	Region	East_England	NA	NA	NA	NA	2022-03-21	2022-03-27	93.648	92.8334	94.4073
antibody100 positivity	Region	North_West_England	NA	NA	NA	NA	2022-03-21	2022-03-27	92.1449	91.1331	93.1325
antibody100 positivity	Region	East_Midlands	NA	NA	NA	NA	2022-03-21	2022-03-27	93.4508	92.6095	94.2781
antibody100 positivity	Region	Yorkshire	NA	NA	NA	NA	2022-03-21	2022-03-27	92.9835	92.0681	93.8503
antibody100 positivity	Region	West_Midlands	NA	NA	NA	NA	2022-03-21	2022-03-27	92.178	91.1281	93.1699
antibody100 positivity	Region	West_Midlands	NA	NA	NA	NA	2022-03-28	2022-04-03	92.6289	91.612	93.5872
antibody100 positivity	Region	South_East_England	NA	NA	NA	NA	2022-03-28	2022-04-03	94.0923	93.3963	94.7605
antibody100 positivity	Region	East_Midlands	NA	NA	NA	NA	2022-03-28	2022-04-03	93.834	93.0046	94.6422
antibody100 positivity	Region	South_West_England	NA	NA	NA	NA	2022-03-28	2022-04-03	94.5295	93.8414	95.2006
antibody100 positivity	Region	London	NA	NA	NA	NA	2022-03-28	2022-04-03	90.3869	88.9129	91.7538
antibody100 positivity	Region	Yorkshire	NA	NA	NA	NA	2022-03-28	2022-04-03	93.3618	92.4794	94.1924
antibody100 positivity	Region	North_West_England	NA	NA	NA	NA	2022-03-28	2022-04-03	92.6011	91.6283	93.5217
antibody100 positivity	Region	East_England	NA	NA	NA	NA	2022-03-28	2022-04-03	94.0874	93.3475	94.8107
antibody100 positivity	Region	North_East_England	NA	NA	NA	NA	2022-03-28	2022-04-03	93.1761	92.2573	94.0831
antibody100 positivity	Region	South_West_England	NA	NA	NA	NA	2022-04-04	2022-04-10	95.1818	94.5108	95.8577
antibody100 positivity	Region	Yorkshire	NA	NA	NA	NA	2022-04-04	2022-04-10	94.2412	93.406	95.0406
antibody100 positivity	Region	East_Midlands	NA	NA	NA	NA	2022-04-04	2022-04-10	94.6228	93.864	95.3872
antibody100 positivity	Region	East_England	NA	NA	NA	NA	2022-04-04	2022-04-10	94.8093	94.1103	95.5183
antibody100 positivity	Region	West_Midlands	NA	NA	NA	NA	2022-04-04	2022-04-10	93.4988	92.5247	94.4503
antibody100 positivity	Region	London	NA	NA	NA	NA	2022-04-04	2022-04-10	91.3911	89.9719	92.7747
antibody100 positivity	Region	North_West_England	NA	NA	NA	NA	2022-04-04	2022-04-10	93.5643	92.675	94.4573
antibody100 positivity	Region	South_East_England	NA	NA	NA	NA	2022-04-04	2022-04-10	94.8177	94.1489	95.4888
antibody100 positivity	Region	North_East_England	NA	NA	NA	NA	2022-04-04	2022-04-10	94.1411	93.2559	95.0257
antibody100 positivity	Region	South_West_England	NA	NA	NA	NA	2022-04-11	2022-04-17	95.0437	94.2939	95.78
antibody100 positivity	Region	West_Midlands	NA	NA	NA	NA	2022-04-11	2022-04-17	93.4694	92.3875	94.4927
antibody100 positivity	Region	East_Midlands	NA	NA	NA	NA	2022-04-11	2022-04-17	94.5668	93.6966	95.3938
antibody100 positivity	Region	East_England	NA	NA	NA	NA	2022-04-11	2022-04-17	94.7502	93.9607	95.5064
antibody100 positivity	Region	Yorkshire	NA	NA	NA	NA	2022-04-11	2022-04-17	94.1956	93.2566	95.0644
antibody100 positivity	Region	North_West_England	NA	NA	NA	NA	2022-04-11	2022-04-17	93.5203	92.4884	94.5296
antibody100 positivity	Region	South_East_England	NA	NA	NA	NA	2022-04-11	2022-04-17	94.7471	94.002	95.4771
antibody100 positivity	Region	London	NA	NA	NA	NA	2022-04-11	2022-04-17	91.5095	89.9678	92.9348
antibody100 positivity	Region	North_East_England	NA	NA	NA	NA	2022-04-11	2022-04-17	94.1301	93.1729	95.0648
antibody100 positivity	Region	South_West_England	NA	NA	NA	NA	2022-04-18	2022-04-24	94.8815	94.16	95.571
antibody100 positivity	Region	East_England	NA	NA	NA	NA	2022-04-18	2022-04-24	94.6146	93.8441	95.3272
antibody100 positivity	Region	East_Midlands	NA	NA	NA	NA	2022-04-18	2022-04-24	94.5103	93.7134	95.2576
antibody100 positivity	Region	South_East_England	NA	NA	NA	NA	2022-04-18	2022-04-24	94.594	93.9032	95.2642
antibody100 positivity	Region	West_Midlands	NA	NA	NA	NA	2022-04-18	2022-04-24	93.3792	92.3723	94.3196
antibody100 positivity	Region	Yorkshire	NA	NA	NA	NA	2022-04-18	2022-04-24	94.1632	93.292	94.9936
antibody100 positivity	Region	North_West_England	NA	NA	NA	NA	2022-04-18	2022-04-24	93.4787	92.4946	94.3823
antibody100 positivity	Region	London	NA	NA	NA	NA	2022-04-18	2022-04-24	91.2724	89.8176	92.6368
antibody100 positivity	Region	North_East_England	NA	NA	NA	NA	2022-04-18	2022-04-24	94.1143	93.1734	94.9983
antibody100 positivity	Region	North_West_England	NA	NA	NA	NA	2022-04-25	2022-05-01	94.7714	93.6059	95.7658
antibody100 positivity	Region	East_Midlands	NA	NA	NA	NA	2022-04-25	2022-05-01	95.5094	94.5636	96.3253
antibody100 positivity	Region	Yorkshire	NA	NA	NA	NA	2022-04-25	2022-05-01	95.2897	94.256	96.1988
antibody100 positivity	Region	East_England	NA	NA	NA	NA	2022-04-25	2022-05-01	95.5377	94.6392	96.332
antibody100 positivity	Region	South_West_England	NA	NA	NA	NA	2022-04-25	2022-05-01	95.6413	94.7814	96.4256
antibody100 positivity	Region	West_Midlands	NA	NA	NA	NA	2022-04-25	2022-05-01	94.6488	93.4566	95.686
antibody100 positivity	Region	North_East_England	NA	NA	NA	NA	2022-04-25	2022-05-01	95.1275	94.029	96.1012
antibody100 positivity	Region	South_East_England	NA	NA	NA	NA	2022-04-25	2022-05-01	95.4493	94.5928	96.2267
antibody100 positivity	Region	London	NA	NA	NA	NA	2022-04-25	2022-05-01	93.3503	91.6714	94.7939
antibody100 positivity	Region	North_West_England	NA	NA	NA	NA	2022-05-02	2022-05-08	94.7925	93.1237	96.1192
antibody100 positivity	Region	London	NA	NA	NA	NA	2022-05-02	2022-05-08	93.0777	90.5853	95.0677
antibody100 positivity	Region	West_Midlands	NA	NA	NA	NA	2022-05-02	2022-05-08	94.5693	92.8814	95.9255
antibody100 positivity	Region	South_East_England	NA	NA	NA	NA	2022-05-02	2022-05-08	95.4887	94.2225	96.5101
antibody100 positivity	Region	East_England	NA	NA	NA	NA	2022-05-02	2022-05-08	95.5674	94.2791	96.6198
antibody100 positivity	Region	East_Midlands	NA	NA	NA	NA	2022-05-02	2022-05-08	95.5254	94.1972	96.618
antibody100 positivity	Region	North_East_England	NA	NA	NA	NA	2022-05-02	2022-05-08	95.1915	93.6966	96.4146
antibody100 positivity	Region	Yorkshire	NA	NA	NA	NA	2022-05-02	2022-05-08	95.29	93.8436	96.478
antibody100 positivity	Region	South_West_England	NA	NA	NA	NA	2022-05-02	2022-05-08	95.7178	94.5225	96.6974
swab positivity	CIS	J06000101	Region_Name	North_East_England	Local authority district(s)	Northumberland	2020-12-07	2020-12-13	1.4823	1.02388	2.19025
antibody100 positivity	CIS	J06000101	Region_Name	North_East_England	Local authority district(s)	Northumberland	2021-01-04	2021-01-10	7.90599	6.41108	9.6519
antibody100 positivity	CIS	J06000101	Region_Name	North_East_England	Local authority district(s)	Northumberland	2021-07-26	2021-08-01	57.2551	55.0311	59.4745
swab positivity	CIS	J06000101	Region_Name	North_East_England	Local authority district(s)	Northumberland	2022-04-25	2022-05-01	2.54242	1.92299	3.44606
antibody100 positivity	CIS	J06000101	Region_Name	North_East_England	Local authority district(s)	Northumberland	2021-10-18	2021-10-24	57.8194	55.5675	60.0202
swab positivity	CIS	J06000101	Region_Name	North_East_England	Local authority district(s)	Northumberland	2021-01-11	2021-01-17	1.83337	1.37343	2.44865
antibody100 positivity	CIS	J06000101	Region_Name	North_East_England	Local authority district(s)	Northumberland	2021-11-08	2021-11-14	63.8639	61.7636	65.9437
antibody100 positivity	CIS	J06000101	Region_Name	North_East_England	Local authority district(s)	Northumberland	2021-11-29	2021-12-05	74.9474	73.087	76.7644
antibody100 positivity	CIS	J06000101	Region_Name	North_East_England	Local authority district(s)	Northumberland	2021-03-22	2021-03-28	20.1143	18.0576	22.3351
swab positivity	CIS	J06000101	Region_Name	North_East_England	Local authority district(s)	Northumberland	2021-02-15	2021-02-21	0.663232	0.460628	0.962409
swab positivity	CIS	J06000101	Region_Name	North_East_England	Local authority district(s)	Northumberland	2021-03-22	2021-03-28	0.279916	0.175405	0.444325
swab positivity	CIS	J06000101	Region_Name	North_East_England	Local authority district(s)	Northumberland	2021-04-12	2021-04-18	0.127225	0.0732586	0.218424
swab positivity	CIS	J06000101	Region_Name	North_East_England	Local authority district(s)	Northumberland	2021-08-23	2021-08-29	1.37518	0.988552	1.88811
swab positivity	CIS	J06000101	Region_Name	North_East_England	Local authority district(s)	Northumberland	2021-03-01	2021-03-07	0.324135	0.211608	0.500426
swab positivity	CIS	J06000101	Region_Name	North_East_England	Local authority district(s)	Northumberland	2022-01-03	2022-01-09	6.63456	5.46079	8.07454
antibody100 positivity	CIS	J06000101	Region_Name	North_East_England	Local authority district(s)	Northumberland	2021-06-14	2021-06-20	58.8135	56.7121	60.9322
swab positivity	CIS	J06000101	Region_Name	North_East_England	Local authority district(s)	Northumberland	2021-12-20	2021-12-26	2.66712	2.01671	3.53794
swab positivity	CIS	J06000101	Region_Name	North_East_England	Local authority district(s)	Northumberland	2021-06-14	2021-06-20	0.273245	0.171681	0.439748
swab positivity	CIS	J06000101	Region_Name	North_East_England	Local authority district(s)	Northumberland	2021-08-30	2021-09-05	1.56652	1.14546	2.13805
antibody100 positivity	CIS	J06000101	Region_Name	North_East_England	Local authority district(s)	Northumberland	2021-07-19	2021-07-25	60.4283	58.3293	62.5269
swab positivity	CIS	J06000101	Region_Name	North_East_England	Local authority district(s)	Northumberland	2021-07-19	2021-07-25	1.87761	1.36251	2.5863
antibody100 positivity	CIS	J06000101	Region_Name	North_East_England	Local authority district(s)	Northumberland	2021-05-03	2021-05-09	40.3123	38.2792	42.531
swab positivity	CIS	J06000101	Region_Name	North_East_England	Local authority district(s)	Northumberland	2021-11-22	2021-11-28	2.04987	1.53637	2.72369
antibody100 positivity	CIS	J06000101	Region_Name	North_East_England	Local authority district(s)	Northumberland	2021-02-08	2021-02-14	14.4266	12.4122	16.6316
swab positivity	CIS	J06000101	Region_Name	North_East_England	Local authority district(s)	Northumberland	2021-05-17	2021-05-23	0.104621	0.0598725	0.180865
swab positivity	CIS	J06000101	Region_Name	North_East_England	Local authority district(s)	Northumberland	2021-05-10	2021-05-16	0.0840183	0.0466924	0.151738
swab positivity	CIS	J06000101	Region_Name	North_East_England	Local authority district(s)	Northumberland	2021-08-02	2021-08-08	1.22119	0.87296	1.69825
swab positivity	CIS	J06000101	Region_Name	North_East_England	Local authority district(s)	Northumberland	2021-06-21	2021-06-27	0.695681	0.457662	1.0527
antibody100 positivity	CIS	J06000101	Region_Name	North_East_England	Local authority district(s)	Northumberland	2021-06-28	2021-07-04	58.9905	56.7071	61.1533
antibody100 positivity	CIS	J06000101	Region_Name	North_East_England	Local authority district(s)	Northumberland	2021-05-24	2021-05-30	48.135	45.8512	50.404
swab positivity	CIS	J06000101	Region_Name	North_East_England	Local authority district(s)	Northumberland	2021-05-31	2021-06-06	0.174128	0.103191	0.29354
swab positivity	CIS	J06000101	Region_Name	North_East_England	Local authority district(s)	Northumberland	2021-07-12	2021-07-18	1.61398	1.1512	2.2441
antibody100 positivity	CIS	J06000101	Region_Name	North_East_England	Local authority district(s)	Northumberland	2021-07-12	2021-07-18	60.3493	58.166	62.4439
swab positivity	CIS	J06000101	Region_Name	North_East_England	Local authority district(s)	Northumberland	2021-10-18	2021-10-24	2.21626	1.68299	2.8974
antibody100 positivity	CIS	J06000101	Region_Name	North_East_England	Local authority district(s)	Northumberland	2021-04-26	2021-05-02	36.6227	34.3636	38.9403
antibody100 positivity	CIS	J06000101	Region_Name	North_East_England	Local authority district(s)	Northumberland	2022-01-31	2022-02-06	90.5533	89.5398	91.4896
swab positivity	CIS	J06000101	Region_Name	North_East_England	Local authority district(s)	Northumberland	2021-11-29	2021-12-05	1.59795	1.19228	2.14612
antibody100 positivity	CIS	J06000101	Region_Name	North_East_England	Local authority district(s)	Northumberland	2022-03-07	2022-03-13	94.9314	94.1061	95.6949
swab positivity	CIS	J06000101	Region_Name	North_East_England	Local authority district(s)	Northumberland	2022-01-10	2022-01-16	6.05086	4.95975	7.3409
antibody100 positivity	CIS	J06000101	Region_Name	North_East_England	Local authority district(s)	Northumberland	2021-03-15	2021-03-21	18.892	16.6798	21.2159
antibody100 positivity	CIS	J06000101	Region_Name	North_East_England	Local authority district(s)	Northumberland	2021-09-13	2021-09-19	54.9885	52.7859	57.2288
swab positivity	CIS	J06000101	Region_Name	North_East_England	Local authority district(s)	Northumberland	2022-04-04	2022-04-10	6.59171	5.37007	8.04402
swab positivity	CIS	J06000101	Region_Name	North_East_England	Local authority district(s)	Northumberland	2021-01-04	2021-01-10	2.20332	1.65495	2.93948
antibody100 positivity	CIS	J06000101	Region_Name	North_East_England	Local authority district(s)	Northumberland	2020-12-14	2020-12-20	5.39777	4.11188	7.03637
antibody100 positivity	CIS	J06000101	Region_Name	North_East_England	Local authority district(s)	Northumberland	2021-09-27	2021-10-03	52.3444	50.1541	54.5959
swab positivity	CIS	J06000101	Region_Name	North_East_England	Local authority district(s)	Northumberland	2021-09-20	2021-09-26	1.38208	1.01248	1.86807
swab positivity	CIS	J06000101	Region_Name	North_East_England	Local authority district(s)	Northumberland	2021-07-05	2021-07-11	1.55333	1.10013	2.18306
antibody100 positivity	CIS	J06000101	Region_Name	North_East_England	Local authority district(s)	Northumberland	2021-08-30	2021-09-05	58.1126	55.8784	60.2657
swab positivity	CIS	J06000101	Region_Name	North_East_England	Local authority district(s)	Northumberland	2021-11-01	2021-11-07	2.06182	1.54982	2.73328
antibody100 positivity	CIS	J06000101	Region_Name	North_East_England	Local authority district(s)	Northumberland	2022-02-07	2022-02-13	91.4787	90.4505	92.4267
antibody100 positivity	CIS	J06000101	Region_Name	North_East_England	Local authority district(s)	Northumberland	2021-02-22	2021-02-28	15.805	13.7727	18.035
antibody100 positivity	CIS	J06000101	Region_Name	North_East_England	Local authority district(s)	Northumberland	2022-03-21	2022-03-27	94.2471	93.3608	95.0895
antibody100 positivity	CIS	J06000101	Region_Name	North_East_England	Local authority district(s)	Northumberland	2021-03-01	2021-03-07	18.7146	16.4511	21.0405
swab positivity	CIS	J06000101	Region_Name	North_East_England	Local authority district(s)	Northumberland	2022-03-14	2022-03-20	5.16031	4.17792	6.38055
swab positivity	CIS	J06000101	Region_Name	North_East_England	Local authority district(s)	Northumberland	2022-03-28	2022-04-03	6.47943	5.35115	7.87458
antibody100 positivity	CIS	J06000101	Region_Name	North_East_England	Local authority district(s)	Northumberland	2021-12-27	2022-01-02	90.6558	89.8245	91.4489
swab positivity	CIS	J06000101	Region_Name	North_East_England	Local authority district(s)	Northumberland	2022-04-18	2022-04-24	4.54235	3.55144	5.79545
swab positivity	CIS	J06000101	Region_Name	North_East_England	Local authority district(s)	Northumberland	2021-12-27	2022-01-02	5.2478	4.21502	6.59248
swab positivity	CIS	J06000101	Region_Name	North_East_England	Local authority district(s)	Northumberland	2021-05-24	2021-05-30	0.163856	0.0978244	0.276364
swab positivity	CIS	J06000101	Region_Name	North_East_England	Local authority district(s)	Northumberland	2021-10-11	2021-10-17	2.30852	1.7317	3.05772
swab positivity	CIS	J06000101	Region_Name	North_East_England	Local authority district(s)	Northumberland	2021-09-27	2021-10-03	1.75044	1.29396	2.34031
antibody100 positivity	CIS	J06000101	Region_Name	North_East_England	Local authority district(s)	Northumberland	2022-01-24	2022-01-30	91.1592	90.2002	92.0771
swab positivity	CIS	J06000101	Region_Name	North_East_England	Local authority district(s)	Northumberland	2022-01-31	2022-02-06	3.68178	2.94343	4.58835
swab positivity	CIS	J06000101	Region_Name	North_East_England	Local authority district(s)	Northumberland	2021-01-25	2021-01-31	1.25765	0.929239	1.72191
antibody100 positivity	CIS	J06000101	Region_Name	North_East_England	Local authority district(s)	Northumberland	2021-09-06	2021-09-12	57.9814	55.6755	60.2062
antibody100 positivity	CIS	J06000101	Region_Name	North_East_England	Local authority district(s)	Northumberland	2021-05-10	2021-05-16	41.5617	39.4316	43.6887
swab positivity	CIS	J06000101	Region_Name	North_East_England	Local authority district(s)	Northumberland	2021-09-06	2021-09-12	1.42251	1.03424	1.95608
antibody100 positivity	CIS	J06000101	Region_Name	North_East_England	Local authority district(s)	Northumberland	2021-03-08	2021-03-14	19.6681	17.428	22.0675
swab positivity	CIS	J06000101	Region_Name	North_East_England	Local authority district(s)	Northumberland	2021-03-08	2021-03-14	0.285622	0.184702	0.445726
antibody100 positivity	CIS	J06000101	Region_Name	North_East_England	Local authority district(s)	Northumberland	2021-11-15	2021-11-21	68.9431	66.8533	70.8591
swab positivity	CIS	J06000101	Region_Name	North_East_England	Local authority district(s)	Northumberland	2021-06-07	2021-06-13	0.262457	0.160124	0.42232
antibody100 positivity	CIS	J06000101	Region_Name	North_East_England	Local authority district(s)	Northumberland	2021-01-11	2021-01-17	7.98371	6.51773	9.70404
antibody100 positivity	CIS	J06000101	Region_Name	North_East_England	Local authority district(s)	Northumberland	2021-07-05	2021-07-11	58.8199	56.6094	60.9923
swab positivity	CIS	J06000101	Region_Name	North_East_England	Local authority district(s)	Northumberland	2021-11-15	2021-11-21	2.41868	1.82724	3.21522
antibody100 positivity	CIS	J06000101	Region_Name	North_East_England	Local authority district(s)	Northumberland	2021-01-18	2021-01-24	8.09141	6.60249	9.84
swab positivity	CIS	J06000101	Region_Name	North_East_England	Local authority district(s)	Northumberland	2022-05-02	2022-05-08	2.11366	1.43679	3.11455
antibody100 positivity	CIS	J06000101	Region_Name	North_East_England	Local authority district(s)	Northumberland	2021-02-01	2021-02-07	10.615	8.97945	12.4447
antibody100 positivity	CIS	J06000101	Region_Name	North_East_England	Local authority district(s)	Northumberland	2021-11-01	2021-11-07	61.6546	59.3935	63.7628
antibody100 positivity	CIS	J06000101	Region_Name	North_East_England	Local authority district(s)	Northumberland	2021-08-16	2021-08-22	56.7044	54.4901	58.913
antibody100 positivity	CIS	J06000101	Region_Name	North_East_England	Local authority district(s)	Northumberland	2020-12-21	2020-12-27	4.91926	3.70922	6.53462
swab positivity	CIS	J06000101	Region_Name	North_East_England	Local authority district(s)	Northumberland	2020-12-21	2020-12-27	1.56686	1.10788	2.18949
swab positivity	CIS	J06000101	Region_Name	North_East_England	Local authority district(s)	Northumberland	2021-03-15	2021-03-21	0.343789	0.218066	0.532043
antibody100 positivity	CIS	J06000101	Region_Name	North_East_England	Local authority district(s)	Northumberland	2020-12-07	2020-12-13	4.92676	3.68619	6.51653
antibody100 positivity	CIS	J06000101	Region_Name	North_East_England	Local authority district(s)	Northumberland	2022-04-25	2022-05-01	95.8019	94.755	96.7295
antibody100 positivity	CIS	J06000101	Region_Name	North_East_England	Local authority district(s)	Northumberland	2022-01-03	2022-01-09	91.7546	91.0329	92.4675
swab positivity	CIS	J06000101	Region_Name	North_East_England	Local authority district(s)	Northumberland	2022-04-11	2022-04-17	5.69274	4.54904	7.12852
antibody100 positivity	CIS	J06000101	Region_Name	North_East_England	Local authority district(s)	Northumberland	2021-10-04	2021-10-10	51.9667	49.7426	54.2318
antibody100 positivity	CIS	J06000101	Region_Name	North_East_England	Local authority district(s)	Northumberland	2021-10-25	2021-10-31	59.3712	57.0249	61.6623
swab positivity	CIS	J06000101	Region_Name	North_East_England	Local authority district(s)	Northumberland	2021-04-19	2021-04-25	0.0879665	0.0491537	0.156783
antibody100 positivity	CIS	J06000101	Region_Name	North_East_England	Local authority district(s)	Northumberland	2021-11-22	2021-11-28	71.2039	69.3288	73.0836
antibody100 positivity	CIS	J06000101	Region_Name	North_East_England	Local authority district(s)	Northumberland	2022-02-14	2022-02-20	92.1207	91.1441	93.0734
antibody100 positivity	CIS	J06000101	Region_Name	North_East_England	Local authority district(s)	Northumberland	2021-02-15	2021-02-21	16.8303	14.6309	19.238
swab positivity	CIS	J06000101	Region_Name	North_East_England	Local authority district(s)	Northumberland	2021-02-22	2021-02-28	0.404733	0.269873	0.619094
antibody100 positivity	CIS	J06000101	Region_Name	North_East_England	Local authority district(s)	Northumberland	2022-03-28	2022-04-03	94.5506	93.6756	95.3975
antibody100 positivity	CIS	J06000101	Region_Name	North_East_England	Local authority district(s)	Northumberland	2021-04-05	2021-04-11	27.3015	24.957	29.6746
antibody100 positivity	CIS	J06000101	Region_Name	North_East_England	Local authority district(s)	Northumberland	2021-12-20	2021-12-26	87.5659	86.2903	88.7199
swab positivity	CIS	J06000101	Region_Name	North_East_England	Local authority district(s)	Northumberland	2021-03-29	2021-04-04	0.324661	0.195924	0.525028
antibody100 positivity	CIS	J06000101	Region_Name	North_East_England	Local authority district(s)	Northumberland	2022-01-17	2022-01-23	91.4256	90.5027	92.3433
antibody100 positivity	CIS	J06000101	Region_Name	North_East_England	Local authority district(s)	Northumberland	2022-03-14	2022-03-20	95.1488	94.3244	95.9222
swab positivity	CIS	J06000101	Region_Name	North_East_England	Local authority district(s)	Northumberland	2022-01-17	2022-01-23	5.40201	4.38416	6.59715
antibody100 positivity	CIS	J06000101	Region_Name	North_East_England	Local authority district(s)	Northumberland	2021-09-20	2021-09-26	52.8158	50.6307	55.0563
swab positivity	CIS	J06000101	Region_Name	North_East_England	Local authority district(s)	Northumberland	2021-10-04	2021-10-10	2.04568	1.54412	2.74601
swab positivity	CIS	J06000101	Region_Name	North_East_England	Local authority district(s)	Northumberland	2021-01-18	2021-01-24	1.5316	1.13175	2.08844
swab positivity	CIS	J06000101	Region_Name	North_East_England	Local authority district(s)	Northumberland	2021-02-01	2021-02-07	0.956766	0.685432	1.32489
swab positivity	CIS	J06000101	Region_Name	North_East_England	Local authority district(s)	Northumberland	2022-02-21	2022-02-27	1.9551	1.5021	2.55873
antibody100 positivity	CIS	J06000101	Region_Name	North_East_England	Local authority district(s)	Northumberland	2022-02-21	2022-02-27	91.6811	90.6229	92.6652
swab positivity	CIS	J06000101	Region_Name	North_East_England	Local authority district(s)	Northumberland	2021-02-08	2021-02-14	0.773237	0.546217	1.09505
antibody100 positivity	CIS	J06000101	Region_Name	North_East_England	Local authority district(s)	Northumberland	2021-08-02	2021-08-08	54.802	52.5945	57.0124
antibody100 positivity	CIS	J06000101	Region_Name	North_East_England	Local authority district(s)	Northumberland	2021-12-06	2021-12-12	79.7053	78.0636	81.2868
antibody100 positivity	CIS	J06000101	Region_Name	North_East_England	Local authority district(s)	Northumberland	2021-06-21	2021-06-27	60.5945	58.3982	62.6536
swab positivity	CIS	J06000101	Region_Name	North_East_England	Local authority district(s)	Northumberland	2021-12-06	2021-12-12	1.45523	1.06456	1.97334
swab positivity	CIS	J06000101	Region_Name	North_East_England	Local authority district(s)	Northumberland	2021-06-28	2021-07-04	0.837396	0.566797	1.22417
swab positivity	CIS	J06000101	Region_Name	North_East_England	Local authority district(s)	Northumberland	2021-09-13	2021-09-19	1.39238	1.00385	1.92102
antibody100 positivity	CIS	J06000101	Region_Name	North_East_England	Local authority district(s)	Northumberland	2021-10-11	2021-10-17	57.796	55.5098	60.0826
swab positivity	CIS	J06000101	Region_Name	North_East_England	Local authority district(s)	Northumberland	2021-07-26	2021-08-01	1.40061	0.999022	1.9532
antibody100 positivity	CIS	J06000101	Region_Name	North_East_England	Local authority district(s)	Northumberland	2022-01-10	2022-01-16	92.3047	91.5834	93.0134
antibody100 positivity	CIS	J06000101	Region_Name	North_East_England	Local authority district(s)	Northumberland	2021-04-19	2021-04-25	29.5121	27.3442	31.7497
swab positivity	CIS	J06000101	Region_Name	North_East_England	Local authority district(s)	Northumberland	2021-04-26	2021-05-02	0.0781808	0.0434335	0.140592
swab positivity	CIS	J06000101	Region_Name	North_East_England	Local authority district(s)	Northumberland	2022-03-07	2022-03-13	3.40938	2.71601	4.33155
swab positivity	CIS	J06000101	Region_Name	North_East_England	Local authority district(s)	Northumberland	2021-08-16	2021-08-22	1.19281	0.859496	1.66515
antibody100 positivity	CIS	J06000101	Region_Name	North_East_England	Local authority district(s)	Northumberland	2020-12-28	2021-01-03	5.03824	3.88618	6.42749
swab positivity	CIS	J06000101	Region_Name	North_East_England	Local authority district(s)	Northumberland	2021-08-09	2021-08-15	1.09869	0.772209	1.53931
swab positivity	CIS	J06000101	Region_Name	North_East_England	Local authority district(s)	Northumberland	2020-12-14	2020-12-20	1.06126	0.75789	1.51255
swab positivity	CIS	J06000101	Region_Name	North_East_England	Local authority district(s)	Northumberland	2021-04-05	2021-04-11	0.193732	0.116929	0.320328
antibody100 positivity	CIS	J06000101	Region_Name	North_East_England	Local authority district(s)	Northumberland	2022-04-11	2022-04-17	95.2805	94.3711	96.1363
swab positivity	CIS	J06000101	Region_Name	North_East_England	Local authority district(s)	Northumberland	2022-02-28	2022-03-06	2.39669	1.84242	3.09227
antibody100 positivity	CIS	J06000101	Region_Name	North_East_England	Local authority district(s)	Northumberland	2021-05-31	2021-06-06	51.8349	49.5427	54.0051
antibody100 positivity	CIS	J06000101	Region_Name	North_East_England	Local authority district(s)	Northumberland	2021-12-13	2021-12-19	84.5064	83.1027	85.8436
antibody100 positivity	CIS	J06000101	Region_Name	North_East_England	Local authority district(s)	Northumberland	2021-05-17	2021-05-23	45.9996	43.8731	48.1312
antibody100 positivity	CIS	J06000101	Region_Name	North_East_England	Local authority district(s)	Northumberland	2022-05-02	2022-05-08	95.9417	94.6763	96.9973
swab positivity	CIS	J06000101	Region_Name	North_East_England	Local authority district(s)	Northumberland	2022-01-24	2022-01-30	4.26722	3.42878	5.29749
swab positivity	CIS	J06000101	Region_Name	North_East_England	Local authority district(s)	Northumberland	2021-05-03	2021-05-09	0.0776566	0.04391	0.140954
antibody100 positivity	CIS	J06000101	Region_Name	North_East_England	Local authority district(s)	Northumberland	2021-06-07	2021-06-13	54.6293	52.4158	56.7152
antibody100 positivity	CIS	J06000101	Region_Name	North_East_England	Local authority district(s)	Northumberland	2021-01-25	2021-01-31	10.0551	8.3618	12.063
antibody100 positivity	CIS	J06000101	Region_Name	North_East_England	Local authority district(s)	Northumberland	2021-04-12	2021-04-18	28.8872	26.5879	31.2971
antibody100 positivity	CIS	J06000101	Region_Name	North_East_England	Local authority district(s)	Northumberland	2022-04-18	2022-04-24	95.1839	94.2395	96.0612
antibody100 positivity	CIS	J06000101	Region_Name	North_East_England	Local authority district(s)	Northumberland	2022-02-28	2022-03-06	94.6238	93.842	95.4111
antibody100 positivity	CIS	J06000101	Region_Name	North_East_England	Local authority district(s)	Northumberland	2021-03-29	2021-04-04	25.204	22.8648	27.6465
swab positivity	CIS	J06000101	Region_Name	North_East_England	Local authority district(s)	Northumberland	2022-02-14	2022-02-20	2.52284	1.93882	3.23738
swab positivity	CIS	J06000101	Region_Name	North_East_England	Local authority district(s)	Northumberland	2021-12-13	2021-12-19	1.88033	1.40441	2.50399
swab positivity	CIS	J06000101	Region_Name	North_East_England	Local authority district(s)	Northumberland	2022-02-07	2022-02-13	2.85472	2.22135	3.66139
antibody100 positivity	CIS	J06000101	Region_Name	North_East_England	Local authority district(s)	Northumberland	2021-08-09	2021-08-15	56.8099	54.538	58.9863
swab positivity	CIS	J06000101	Region_Name	North_East_England	Local authority district(s)	Northumberland	2021-11-08	2021-11-14	1.84841	1.37044	2.47955
antibody100 positivity	CIS	J06000101	Region_Name	North_East_England	Local authority district(s)	Northumberland	2022-04-04	2022-04-10	95.3275	94.4869	96.1274
antibody100 positivity	CIS	J06000101	Region_Name	North_East_England	Local authority district(s)	Northumberland	2021-08-23	2021-08-29	57.4741	55.2158	59.738
swab positivity	CIS	J06000101	Region_Name	North_East_England	Local authority district(s)	Northumberland	2021-10-25	2021-10-31	2.60616	1.95921	3.41062
swab positivity	CIS	J06000101	Region_Name	North_East_England	Local authority district(s)	Northumberland	2022-03-21	2022-03-27	6.35373	5.22174	7.70646
swab positivity	CIS	J06000101	Region_Name	North_East_England	Local authority district(s)	Northumberland	2020-12-28	2021-01-03	2.02749	1.5168	2.724
antibody100 positivity	CIS	J06000102	Region_Name	North_East_England	Local authority district(s)	North Tyneside	2021-11-08	2021-11-14	65.7346	63.1933	68.2225
swab positivity	CIS	J06000102	Region_Name	North_East_England	Local authority district(s)	North Tyneside	2021-06-07	2021-06-13	0.285025	0.161425	0.493896
antibody100 positivity	CIS	J06000102	Region_Name	North_East_England	Local authority district(s)	North Tyneside	2021-09-27	2021-10-03	55.7108	52.9832	58.4653
antibody100 positivity	CIS	J06000102	Region_Name	North_East_England	Local authority district(s)	North Tyneside	2021-06-14	2021-06-20	56.9638	54.4264	59.4184
swab positivity	CIS	J06000102	Region_Name	North_East_England	Local authority district(s)	North Tyneside	2021-09-27	2021-10-03	1.6703	1.17391	2.39695
antibody100 positivity	CIS	J06000102	Region_Name	North_East_England	Local authority district(s)	North Tyneside	2021-01-18	2021-01-24	8.02599	6.35628	9.91173
swab positivity	CIS	J06000102	Region_Name	North_East_England	Local authority district(s)	North Tyneside	2021-07-05	2021-07-11	1.59505	1.06468	2.36197
antibody100 positivity	CIS	J06000102	Region_Name	North_East_England	Local authority district(s)	North Tyneside	2022-01-10	2022-01-16	91.4739	90.5117	92.4077
swab positivity	CIS	J06000102	Region_Name	North_East_England	Local authority district(s)	North Tyneside	2020-12-28	2021-01-03	1.45493	0.981299	2.14845
swab positivity	CIS	J06000102	Region_Name	North_East_England	Local authority district(s)	North Tyneside	2021-05-31	2021-06-06	0.190698	0.102395	0.349323
swab positivity	CIS	J06000102	Region_Name	North_East_England	Local authority district(s)	North Tyneside	2021-02-01	2021-02-07	0.796505	0.516633	1.21582
antibody100 positivity	CIS	J06000102	Region_Name	North_East_England	Local authority district(s)	North Tyneside	2022-02-28	2022-03-06	94.1519	93.1087	95.1595
swab positivity	CIS	J06000102	Region_Name	North_East_England	Local authority district(s)	North Tyneside	2021-08-02	2021-08-08	1.16182	0.767728	1.74506
antibody100 positivity	CIS	J06000102	Region_Name	North_East_England	Local authority district(s)	North Tyneside	2021-05-31	2021-06-06	48.9678	46.5232	51.4407
swab positivity	CIS	J06000102	Region_Name	North_East_England	Local authority district(s)	North Tyneside	2021-02-08	2021-02-14	0.67312	0.430956	1.0502
swab positivity	CIS	J06000102	Region_Name	North_East_England	Local authority district(s)	North Tyneside	2021-10-11	2021-10-17	2.24379	1.60565	3.11643
antibody100 positivity	CIS	J06000102	Region_Name	North_East_England	Local authority district(s)	North Tyneside	2020-12-28	2021-01-03	5.41498	4.02858	7.12583
antibody100 positivity	CIS	J06000102	Region_Name	North_East_England	Local authority district(s)	North Tyneside	2022-04-18	2022-04-24	94.9055	93.6797	95.9934
antibody100 positivity	CIS	J06000102	Region_Name	North_East_England	Local authority district(s)	North Tyneside	2021-08-23	2021-08-29	59.7504	57.0732	62.4757
swab positivity	CIS	J06000102	Region_Name	North_East_England	Local authority district(s)	North Tyneside	2022-04-18	2022-04-24	4.8627	3.62324	6.38428
antibody100 positivity	CIS	J06000102	Region_Name	North_East_England	Local authority district(s)	North Tyneside	2021-06-28	2021-07-04	58.2911	55.7039	60.7831
antibody100 positivity	CIS	J06000102	Region_Name	North_East_England	Local authority district(s)	North Tyneside	2021-02-08	2021-02-14	15.291	12.9066	17.872
swab positivity	CIS	J06000102	Region_Name	North_East_England	Local authority district(s)	North Tyneside	2020-12-07	2020-12-13	1.17168	0.713997	1.91268
antibody100 positivity	CIS	J06000102	Region_Name	North_East_England	Local authority district(s)	North Tyneside	2022-01-17	2022-01-23	90.8513	89.6762	91.9799
swab positivity	CIS	J06000102	Region_Name	North_East_England	Local authority district(s)	North Tyneside	2021-01-11	2021-01-17	1.39007	0.950866	2.02761
antibody100 positivity	CIS	J06000102	Region_Name	North_East_England	Local authority district(s)	North Tyneside	2022-01-03	2022-01-09	90.8147	89.8751	91.7159
swab positivity	CIS	J06000102	Region_Name	North_East_England	Local authority district(s)	North Tyneside	2021-05-10	2021-05-16	0.0983168	0.049638	0.195754
antibody100 positivity	CIS	J06000102	Region_Name	North_East_England	Local authority district(s)	North Tyneside	2021-09-06	2021-09-12	60.7483	58.1137	63.4969
antibody100 positivity	CIS	J06000102	Region_Name	North_East_England	Local authority district(s)	North Tyneside	2021-10-25	2021-10-31	62.0246	59.2153	64.7654
swab positivity	CIS	J06000102	Region_Name	North_East_England	Local authority district(s)	North Tyneside	2021-03-01	2021-03-07	0.348252	0.207967	0.58244
swab positivity	CIS	J06000102	Region_Name	North_East_England	Local authority district(s)	North Tyneside	2022-02-28	2022-03-06	3.02124	2.25021	4.07082
antibody100 positivity	CIS	J06000102	Region_Name	North_East_England	Local authority district(s)	North Tyneside	2021-03-01	2021-03-07	18.0776	15.635	20.6195
swab positivity	CIS	J06000102	Region_Name	North_East_England	Local authority district(s)	North Tyneside	2022-04-25	2022-05-01	2.58794	1.83248	3.66248
swab positivity	CIS	J06000102	Region_Name	North_East_England	Local authority district(s)	North Tyneside	2021-11-15	2021-11-21	2.87321	2.08484	3.92841
antibody100 positivity	CIS	J06000102	Region_Name	North_East_England	Local authority district(s)	North Tyneside	2022-02-21	2022-02-27	91.1603	89.8743	92.4116
antibody100 positivity	CIS	J06000102	Region_Name	North_East_England	Local authority district(s)	North Tyneside	2022-01-24	2022-01-30	90.5477	89.3464	91.7425
swab positivity	CIS	J06000102	Region_Name	North_East_England	Local authority district(s)	North Tyneside	2021-08-23	2021-08-29	1.33053	0.899611	1.9738
swab positivity	CIS	J06000102	Region_Name	North_East_England	Local authority district(s)	North Tyneside	2021-09-13	2021-09-19	1.32482	0.891008	1.95466
swab positivity	CIS	J06000102	Region_Name	North_East_England	Local authority district(s)	North Tyneside	2021-11-22	2021-11-28	2.47342	1.77536	3.41765
swab positivity	CIS	J06000102	Region_Name	North_East_England	Local authority district(s)	North Tyneside	2021-09-06	2021-09-12	1.32195	0.89727	1.95723
antibody100 positivity	CIS	J06000102	Region_Name	North_East_England	Local authority district(s)	North Tyneside	2021-06-07	2021-06-13	52.0841	49.5407	54.5288
antibody100 positivity	CIS	J06000102	Region_Name	North_East_England	Local authority district(s)	North Tyneside	2020-12-07	2020-12-13	5.36063	3.85544	7.42553
swab positivity	CIS	J06000102	Region_Name	North_East_England	Local authority district(s)	North Tyneside	2021-01-04	2021-01-10	1.66198	1.1389	2.44944
antibody100 positivity	CIS	J06000102	Region_Name	North_East_England	Local authority district(s)	North Tyneside	2021-01-11	2021-01-17	7.9417	6.26102	9.99753
antibody100 positivity	CIS	J06000102	Region_Name	North_East_England	Local authority district(s)	North Tyneside	2021-01-04	2021-01-10	8.002	6.25658	10.0809
antibody100 positivity	CIS	J06000102	Region_Name	North_East_England	Local authority district(s)	North Tyneside	2021-04-05	2021-04-11	25.8012	23.3584	28.3955
swab positivity	CIS	J06000102	Region_Name	North_East_England	Local authority district(s)	North Tyneside	2021-03-08	2021-03-14	0.309103	0.18369	0.532034
antibody100 positivity	CIS	J06000102	Region_Name	North_East_England	Local authority district(s)	North Tyneside	2021-02-01	2021-02-07	11.5031	9.50668	13.7249
swab positivity	CIS	J06000102	Region_Name	North_East_England	Local authority district(s)	North Tyneside	2022-01-17	2022-01-23	6.81355	5.40595	8.48717
swab positivity	CIS	J06000102	Region_Name	North_East_England	Local authority district(s)	North Tyneside	2021-06-28	2021-07-04	0.873989	0.548273	1.35621
antibody100 positivity	CIS	J06000102	Region_Name	North_East_England	Local authority district(s)	North Tyneside	2021-11-22	2021-11-28	71.7445	69.4631	73.9488
antibody100 positivity	CIS	J06000102	Region_Name	North_East_England	Local authority district(s)	North Tyneside	2021-03-22	2021-03-28	19.2029	17.0539	21.64
swab positivity	CIS	J06000102	Region_Name	North_East_England	Local authority district(s)	North Tyneside	2021-08-16	2021-08-22	1.14935	0.759585	1.72181
swab positivity	CIS	J06000102	Region_Name	North_East_England	Local authority district(s)	North Tyneside	2021-05-03	2021-05-09	0.0905325	0.0453564	0.179674
antibody100 positivity	CIS	J06000102	Region_Name	North_East_England	Local authority district(s)	North Tyneside	2021-11-29	2021-12-05	75.1267	72.8846	77.2621
antibody100 positivity	CIS	J06000102	Region_Name	North_East_England	Local authority district(s)	North Tyneside	2021-02-22	2021-02-28	15.2337	12.9952	17.6461
antibody100 positivity	CIS	J06000102	Region_Name	North_East_England	Local authority district(s)	North Tyneside	2022-02-07	2022-02-13	91.0859	89.7914	92.2842
swab positivity	CIS	J06000102	Region_Name	North_East_England	Local authority district(s)	North Tyneside	2021-04-19	2021-04-25	0.102456	0.0517202	0.200036
swab positivity	CIS	J06000102	Region_Name	North_East_England	Local authority district(s)	North Tyneside	2022-02-07	2022-02-13	3.86509	2.90419	5.17042
antibody100 positivity	CIS	J06000102	Region_Name	North_East_England	Local authority district(s)	North Tyneside	2021-03-15	2021-03-21	18.0821	15.7948	20.6082
antibody100 positivity	CIS	J06000102	Region_Name	North_East_England	Local authority district(s)	North Tyneside	2021-05-10	2021-05-16	38.2228	35.8272	40.6316
swab positivity	CIS	J06000102	Region_Name	North_East_England	Local authority district(s)	North Tyneside	2021-06-21	2021-06-27	0.756671	0.462689	1.22196
antibody100 positivity	CIS	J06000102	Region_Name	North_East_England	Local authority district(s)	North Tyneside	2022-04-11	2022-04-17	94.9567	93.7702	96.017
antibody100 positivity	CIS	J06000102	Region_Name	North_East_England	Local authority district(s)	North Tyneside	2021-01-25	2021-01-31	10.604	8.55402	12.9192
swab positivity	CIS	J06000102	Region_Name	North_East_England	Local authority district(s)	North Tyneside	2021-03-29	2021-04-04	0.37304	0.209433	0.658191
swab positivity	CIS	J06000102	Region_Name	North_East_England	Local authority district(s)	North Tyneside	2021-11-08	2021-11-14	1.99872	1.41157	2.81422
antibody100 positivity	CIS	J06000102	Region_Name	North_East_England	Local authority district(s)	North Tyneside	2022-03-14	2022-03-20	94.7614	93.6967	95.747
swab positivity	CIS	J06000102	Region_Name	North_East_England	Local authority district(s)	North Tyneside	2021-10-04	2021-10-10	2.01122	1.43175	2.84386
swab positivity	CIS	J06000102	Region_Name	North_East_England	Local authority district(s)	North Tyneside	2021-01-18	2021-01-24	1.18816	0.806632	1.7715
antibody100 positivity	CIS	J06000102	Region_Name	North_East_England	Local authority district(s)	North Tyneside	2022-04-25	2022-05-01	95.7581	94.4381	96.8745
antibody100 positivity	CIS	J06000102	Region_Name	North_East_England	Local authority district(s)	North Tyneside	2021-10-18	2021-10-24	60.6966	57.9503	63.2502
antibody100 positivity	CIS	J06000102	Region_Name	North_East_England	Local authority district(s)	North Tyneside	2021-12-06	2021-12-12	79.3938	77.3547	81.3337
swab positivity	CIS	J06000102	Region_Name	North_East_England	Local authority district(s)	North Tyneside	2021-05-24	2021-05-30	0.181078	0.099246	0.336183
swab positivity	CIS	J06000102	Region_Name	North_East_England	Local authority district(s)	North Tyneside	2021-03-15	2021-03-21	0.389917	0.22755	0.657656
swab positivity	CIS	J06000102	Region_Name	North_East_England	Local authority district(s)	North Tyneside	2021-10-25	2021-10-31	2.3785	1.69332	3.3584
antibody100 positivity	CIS	J06000102	Region_Name	North_East_England	Local authority district(s)	North Tyneside	2021-11-15	2021-11-21	70.33	67.9721	72.7055
antibody100 positivity	CIS	J06000102	Region_Name	North_East_England	Local authority district(s)	North Tyneside	2021-10-04	2021-10-10	55.2778	52.5175	57.9506
antibody100 positivity	CIS	J06000102	Region_Name	North_East_England	Local authority district(s)	North Tyneside	2020-12-21	2020-12-27	5.31304	3.85119	7.28763
swab positivity	CIS	J06000102	Region_Name	North_East_England	Local authority district(s)	North Tyneside	2022-01-10	2022-01-16	7.77857	6.20853	9.68071
antibody100 positivity	CIS	J06000102	Region_Name	North_East_England	Local authority district(s)	North Tyneside	2022-03-07	2022-03-13	94.5216	93.4743	95.5097
antibody100 positivity	CIS	J06000102	Region_Name	North_East_England	Local authority district(s)	North Tyneside	2021-02-15	2021-02-21	16.7749	14.2389	19.469
swab positivity	CIS	J06000102	Region_Name	North_East_England	Local authority district(s)	North Tyneside	2022-03-21	2022-03-27	6.5275	5.12733	8.25341
swab positivity	CIS	J06000102	Region_Name	North_East_England	Local authority district(s)	North Tyneside	2021-06-14	2021-06-20	0.291717	0.171027	0.494651
antibody100 positivity	CIS	J06000102	Region_Name	North_East_England	Local authority district(s)	North Tyneside	2021-12-20	2021-12-26	86.6212	85.0577	88.0735
swab positivity	CIS	J06000102	Region_Name	North_East_England	Local authority district(s)	North Tyneside	2022-02-21	2022-02-27	2.47303	1.82664	3.37453
swab positivity	CIS	J06000102	Region_Name	North_East_England	Local authority district(s)	North Tyneside	2021-03-22	2021-03-28	0.327769	0.186588	0.567296
swab positivity	CIS	J06000102	Region_Name	North_East_England	Local authority district(s)	North Tyneside	2022-01-03	2022-01-09	8.05288	6.46448	9.9722
antibody100 positivity	CIS	J06000102	Region_Name	North_East_England	Local authority district(s)	North Tyneside	2021-08-02	2021-08-08	56.1362	53.4727	58.698
swab positivity	CIS	J06000102	Region_Name	North_East_England	Local authority district(s)	North Tyneside	2021-10-18	2021-10-24	2.15687	1.53793	3.02231
antibody100 positivity	CIS	J06000102	Region_Name	North_East_England	Local authority district(s)	North Tyneside	2021-03-08	2021-03-14	18.8772	16.4748	21.4895
antibody100 positivity	CIS	J06000102	Region_Name	North_East_England	Local authority district(s)	North Tyneside	2021-04-26	2021-05-02	33.9476	31.4492	36.3088
antibody100 positivity	CIS	J06000102	Region_Name	North_East_England	Local authority district(s)	North Tyneside	2022-04-04	2022-04-10	95.0123	93.8886	96.0125
swab positivity	CIS	J06000102	Region_Name	North_East_England	Local authority district(s)	North Tyneside	2021-07-12	2021-07-18	1.60353	1.07048	2.34067
antibody100 positivity	CIS	J06000102	Region_Name	North_East_England	Local authority district(s)	North Tyneside	2022-02-14	2022-02-20	91.7482	90.4473	92.9409
antibody100 positivity	CIS	J06000102	Region_Name	North_East_England	Local authority district(s)	North Tyneside	2021-12-27	2022-01-02	89.5781	88.5182	90.5935
swab positivity	CIS	J06000102	Region_Name	North_East_England	Local authority district(s)	North Tyneside	2021-12-27	2022-01-02	6.00698	4.66295	7.75142
antibody100 positivity	CIS	J06000102	Region_Name	North_East_England	Local authority district(s)	North Tyneside	2022-03-28	2022-04-03	94.163	92.9976	95.214
swab positivity	CIS	J06000102	Region_Name	North_East_England	Local authority district(s)	North Tyneside	2021-12-13	2021-12-19	2.33212	1.67894	3.25294
antibody100 positivity	CIS	J06000102	Region_Name	North_East_England	Local authority district(s)	North Tyneside	2021-10-11	2021-10-17	60.9623	58.2175	63.6758
swab positivity	CIS	J06000102	Region_Name	North_East_England	Local authority district(s)	North Tyneside	2021-07-26	2021-08-01	1.3289	0.881465	2.01134
antibody100 positivity	CIS	J06000102	Region_Name	North_East_England	Local authority district(s)	North Tyneside	2021-05-03	2021-05-09	37.1904	34.9495	39.4801
antibody100 positivity	CIS	J06000102	Region_Name	North_East_England	Local authority district(s)	North Tyneside	2021-07-12	2021-07-18	60.4422	57.8951	62.9
antibody100 positivity	CIS	J06000102	Region_Name	North_East_England	Local authority district(s)	North Tyneside	2022-05-02	2022-05-08	95.8406	94.2299	97.0791
swab positivity	CIS	J06000102	Region_Name	North_East_England	Local authority district(s)	North Tyneside	2021-01-25	2021-01-31	1.02689	0.675116	1.54354
antibody100 positivity	CIS	J06000102	Region_Name	North_East_England	Local authority district(s)	North Tyneside	2021-08-09	2021-08-15	58.4203	55.7465	60.9703
swab positivity	CIS	J06000102	Region_Name	North_East_England	Local authority district(s)	North Tyneside	2021-02-15	2021-02-21	0.626643	0.389599	0.988761
swab positivity	CIS	J06000102	Region_Name	North_East_England	Local authority district(s)	North Tyneside	2021-08-30	2021-09-05	1.49546	1.02109	2.19305
swab positivity	CIS	J06000102	Region_Name	North_East_England	Local authority district(s)	North Tyneside	2021-08-09	2021-08-15	1.05622	0.703238	1.60937
antibody100 positivity	CIS	J06000102	Region_Name	North_East_England	Local authority district(s)	North Tyneside	2021-09-20	2021-09-26	56.3251	53.5389	59.0905
antibody100 positivity	CIS	J06000102	Region_Name	North_East_England	Local authority district(s)	North Tyneside	2021-08-16	2021-08-22	58.8782	56.2132	61.6129
antibody100 positivity	CIS	J06000102	Region_Name	North_East_England	Local authority district(s)	North Tyneside	2022-03-21	2022-03-27	93.7949	92.6714	94.9029
swab positivity	CIS	J06000102	Region_Name	North_East_England	Local authority district(s)	North Tyneside	2021-04-05	2021-04-11	0.228027	0.125953	0.418463
swab positivity	CIS	J06000102	Region_Name	North_East_England	Local authority district(s)	North Tyneside	2021-02-22	2021-02-28	0.430366	0.262957	0.70914
swab positivity	CIS	J06000102	Region_Name	North_East_England	Local authority district(s)	North Tyneside	2021-04-26	2021-05-02	0.0919328	0.0456123	0.180507
swab positivity	CIS	J06000102	Region_Name	North_East_England	Local authority district(s)	North Tyneside	2021-05-17	2021-05-23	0.121111	0.0627061	0.236955
antibody100 positivity	CIS	J06000102	Region_Name	North_East_England	Local authority district(s)	North Tyneside	2021-07-26	2021-08-01	58.2645	55.6015	60.8683
swab positivity	CIS	J06000102	Region_Name	North_East_England	Local authority district(s)	North Tyneside	2022-05-02	2022-05-08	2.10529	1.33431	3.30733
swab positivity	CIS	J06000102	Region_Name	North_East_England	Local authority district(s)	North Tyneside	2022-02-14	2022-02-20	3.30336	2.43857	4.42199
antibody100 positivity	CIS	J06000102	Region_Name	North_East_England	Local authority district(s)	North Tyneside	2021-08-30	2021-09-05	60.675	57.9342	63.3346
antibody100 positivity	CIS	J06000102	Region_Name	North_East_England	Local authority district(s)	North Tyneside	2021-04-12	2021-04-18	27.1401	24.6341	29.7541
antibody100 positivity	CIS	J06000102	Region_Name	North_East_England	Local authority district(s)	North Tyneside	2022-01-31	2022-02-06	90.0215	88.7676	91.1825
swab positivity	CIS	J06000102	Region_Name	North_East_England	Local authority district(s)	North Tyneside	2022-01-24	2022-01-30	5.63996	4.39901	7.17128
antibody100 positivity	CIS	J06000102	Region_Name	North_East_England	Local authority district(s)	North Tyneside	2021-06-21	2021-06-27	59.198	56.693	61.6033
antibody100 positivity	CIS	J06000102	Region_Name	North_East_England	Local authority district(s)	North Tyneside	2021-11-01	2021-11-07	63.8474	61.1642	66.4305
swab positivity	CIS	J06000102	Region_Name	North_East_England	Local authority district(s)	North Tyneside	2021-09-20	2021-09-26	1.28872	0.891	1.88765
antibody100 positivity	CIS	J06000102	Region_Name	North_East_England	Local authority district(s)	North Tyneside	2021-05-24	2021-05-30	45.2552	42.749	47.7386
swab positivity	CIS	J06000102	Region_Name	North_East_England	Local authority district(s)	North Tyneside	2021-07-19	2021-07-25	1.79378	1.1972	2.64344
swab positivity	CIS	J06000102	Region_Name	North_East_England	Local authority district(s)	North Tyneside	2021-11-29	2021-12-05	2.00877	1.42361	2.84634
antibody100 positivity	CIS	J06000102	Region_Name	North_East_England	Local authority district(s)	North Tyneside	2021-04-19	2021-04-25	27.3839	25.0636	29.8058
swab positivity	CIS	J06000102	Region_Name	North_East_England	Local authority district(s)	North Tyneside	2021-12-06	2021-12-12	1.82399	1.27912	2.59744
antibody100 positivity	CIS	J06000102	Region_Name	North_East_England	Local authority district(s)	North Tyneside	2021-07-19	2021-07-25	60.9599	58.4264	63.3441
swab positivity	CIS	J06000102	Region_Name	North_East_England	Local authority district(s)	North Tyneside	2022-03-28	2022-04-03	6.39662	5.02308	8.11894
swab positivity	CIS	J06000102	Region_Name	North_East_England	Local authority district(s)	North Tyneside	2021-04-12	2021-04-18	0.148572	0.0768627	0.284447
swab positivity	CIS	J06000102	Region_Name	North_East_England	Local authority district(s)	North Tyneside	2022-01-31	2022-02-06	4.99094	3.82488	6.44413
antibody100 positivity	CIS	J06000102	Region_Name	North_East_England	Local authority district(s)	North Tyneside	2021-09-13	2021-09-19	58.2488	55.5152	60.9353
antibody100 positivity	CIS	J06000102	Region_Name	North_East_England	Local authority district(s)	North Tyneside	2021-07-05	2021-07-11	58.5897	55.9561	61.0263
swab positivity	CIS	J06000102	Region_Name	North_East_England	Local authority district(s)	North Tyneside	2020-12-21	2020-12-27	1.15812	0.741257	1.79924
antibody100 positivity	CIS	J06000102	Region_Name	North_East_England	Local authority district(s)	North Tyneside	2020-12-14	2020-12-20	5.86206	4.26527	7.94115
antibody100 positivity	CIS	J06000102	Region_Name	North_East_England	Local authority district(s)	North Tyneside	2021-05-17	2021-05-23	42.8868	40.406	45.3983
swab positivity	CIS	J06000102	Region_Name	North_East_England	Local authority district(s)	North Tyneside	2022-03-07	2022-03-13	4.04111	3.06393	5.3333
swab positivity	CIS	J06000102	Region_Name	North_East_England	Local authority district(s)	North Tyneside	2021-11-01	2021-11-07	1.99133	1.40608	2.80139
swab positivity	CIS	J06000102	Region_Name	North_East_England	Local authority district(s)	North Tyneside	2022-04-04	2022-04-10	6.55434	5.12675	8.33694
swab positivity	CIS	J06000102	Region_Name	North_East_England	Local authority district(s)	North Tyneside	2022-04-11	2022-04-17	6.0761	4.62594	7.89484
swab positivity	CIS	J06000102	Region_Name	North_East_England	Local authority district(s)	North Tyneside	2022-03-14	2022-03-20	5.78388	4.50613	7.43056
antibody100 positivity	CIS	J06000102	Region_Name	North_East_England	Local authority district(s)	North Tyneside	2021-12-13	2021-12-19	83.7809	81.9955	85.442
swab positivity	CIS	J06000102	Region_Name	North_East_England	Local authority district(s)	North Tyneside	2020-12-14	2020-12-20	0.836317	0.51969	1.30531
antibody100 positivity	CIS	J06000102	Region_Name	North_East_England	Local authority district(s)	North Tyneside	2021-03-29	2021-04-04	23.7785	21.3054	26.3787
swab positivity	CIS	J06000102	Region_Name	North_East_England	Local authority district(s)	North Tyneside	2021-12-20	2021-12-26	3.12988	2.26475	4.31954
swab positivity	CIS	J06000103	Region_Name	North_East_England	Local authority district(s)	Newcastle upon Tyne	2022-01-17	2022-01-23	7.71258	6.11141	9.66052
antibody100 positivity	CIS	J06000103	Region_Name	North_East_England	Local authority district(s)	Newcastle upon Tyne	2022-02-21	2022-02-27	88.098	86.3923	89.8668
swab positivity	CIS	J06000103	Region_Name	North_East_England	Local authority district(s)	Newcastle upon Tyne	2021-11-22	2021-11-28	2.25529	1.60658	3.12648
swab positivity	CIS	J06000103	Region_Name	North_East_England	Local authority district(s)	Newcastle upon Tyne	2022-03-14	2022-03-20	5.68366	4.39728	7.26627
swab positivity	CIS	J06000103	Region_Name	North_East_England	Local authority district(s)	Newcastle upon Tyne	2022-01-31	2022-02-06	4.83933	3.7551	6.20668
antibody100 positivity	CIS	J06000103	Region_Name	North_East_England	Local authority district(s)	Newcastle upon Tyne	2021-07-26	2021-08-01	55.7585	53.2849	58.1906
swab positivity	CIS	J06000103	Region_Name	North_East_England	Local authority district(s)	Newcastle upon Tyne	2021-05-17	2021-05-23	0.174054	0.0897369	0.333015
swab positivity	CIS	J06000103	Region_Name	North_East_England	Local authority district(s)	Newcastle upon Tyne	2022-01-03	2022-01-09	9.56911	7.75533	11.7755
antibody100 positivity	CIS	J06000103	Region_Name	North_East_England	Local authority district(s)	Newcastle upon Tyne	2021-05-10	2021-05-16	33.3402	31.3317	35.3985
antibody100 positivity	CIS	J06000103	Region_Name	North_East_England	Local authority district(s)	Newcastle upon Tyne	2022-02-28	2022-03-06	91.8481	90.2787	93.3835
swab positivity	CIS	J06000103	Region_Name	North_East_England	Local authority district(s)	Newcastle upon Tyne	2022-02-28	2022-03-06	2.9001	2.13874	3.90378
antibody100 positivity	CIS	J06000103	Region_Name	North_East_England	Local authority district(s)	Newcastle upon Tyne	2021-04-12	2021-04-18	25.9187	23.6185	28.3841
swab positivity	CIS	J06000103	Region_Name	North_East_England	Local authority district(s)	Newcastle upon Tyne	2021-04-05	2021-04-11	0.243966	0.135248	0.444027
antibody100 positivity	CIS	J06000103	Region_Name	North_East_England	Local authority district(s)	Newcastle upon Tyne	2021-08-16	2021-08-22	57.399	54.9433	59.8806
swab positivity	CIS	J06000103	Region_Name	North_East_England	Local authority district(s)	Newcastle upon Tyne	2021-03-15	2021-03-21	0.370993	0.214112	0.646504
antibody100 positivity	CIS	J06000103	Region_Name	North_East_England	Local authority district(s)	Newcastle upon Tyne	2021-08-30	2021-09-05	60.0771	57.6166	62.4941
antibody100 positivity	CIS	J06000103	Region_Name	North_East_England	Local authority district(s)	Newcastle upon Tyne	2021-05-17	2021-05-23	37.4177	35.1945	39.6762
swab positivity	CIS	J06000103	Region_Name	North_East_England	Local authority district(s)	Newcastle upon Tyne	2022-01-24	2022-01-30	5.84292	4.56911	7.39523
antibody100 positivity	CIS	J06000103	Region_Name	North_East_England	Local authority district(s)	Newcastle upon Tyne	2022-03-14	2022-03-20	92.72	91.0981	94.1538
swab positivity	CIS	J06000103	Region_Name	North_East_England	Local authority district(s)	Newcastle upon Tyne	2021-12-27	2022-01-02	7.20247	5.59127	9.2042
swab positivity	CIS	J06000103	Region_Name	North_East_England	Local authority district(s)	Newcastle upon Tyne	2021-06-07	2021-06-13	0.489688	0.286	0.829498
antibody100 positivity	CIS	J06000103	Region_Name	North_East_England	Local authority district(s)	Newcastle upon Tyne	2021-04-26	2021-05-02	30.7361	28.5864	32.9458
antibody100 positivity	CIS	J06000103	Region_Name	North_East_England	Local authority district(s)	Newcastle upon Tyne	2021-02-15	2021-02-21	17.5204	14.8464	20.6731
swab positivity	CIS	J06000103	Region_Name	North_East_England	Local authority district(s)	Newcastle upon Tyne	2021-12-13	2021-12-19	2.49909	1.78041	3.46701
antibody100 positivity	CIS	J06000103	Region_Name	North_East_England	Local authority district(s)	Newcastle upon Tyne	2022-03-21	2022-03-27	91.4942	89.7335	93.1329
antibody100 positivity	CIS	J06000103	Region_Name	North_East_England	Local authority district(s)	Newcastle upon Tyne	2021-12-06	2021-12-12	76.5451	74.3831	78.5736
swab positivity	CIS	J06000103	Region_Name	North_East_England	Local authority district(s)	Newcastle upon Tyne	2021-03-29	2021-04-04	0.35385	0.198615	0.63696
antibody100 positivity	CIS	J06000103	Region_Name	North_East_England	Local authority district(s)	Newcastle upon Tyne	2020-12-28	2021-01-03	6.38355	4.68146	8.55619
antibody100 positivity	CIS	J06000103	Region_Name	North_East_England	Local authority district(s)	Newcastle upon Tyne	2021-10-11	2021-10-17	62.6093	60.08	65.0578
antibody100 positivity	CIS	J06000103	Region_Name	North_East_England	Local authority district(s)	Newcastle upon Tyne	2021-03-22	2021-03-28	19.5578	17.2927	21.9088
swab positivity	CIS	J06000103	Region_Name	North_East_England	Local authority district(s)	Newcastle upon Tyne	2022-02-14	2022-02-20	3.27341	2.41072	4.4221
swab positivity	CIS	J06000103	Region_Name	North_East_England	Local authority district(s)	Newcastle upon Tyne	2021-03-22	2021-03-28	0.326634	0.18772	0.582332
antibody100 positivity	CIS	J06000103	Region_Name	North_East_England	Local authority district(s)	Newcastle upon Tyne	2021-11-22	2021-11-28	69.9431	67.6784	72.1843
swab positivity	CIS	J06000103	Region_Name	North_East_England	Local authority district(s)	Newcastle upon Tyne	2021-05-31	2021-06-06	0.289929	0.162082	0.521884
antibody100 positivity	CIS	J06000103	Region_Name	North_East_England	Local authority district(s)	Newcastle upon Tyne	2022-03-28	2022-04-03	91.8116	90.1427	93.4484
antibody100 positivity	CIS	J06000103	Region_Name	North_East_England	Local authority district(s)	Newcastle upon Tyne	2022-05-02	2022-05-08	94.7011	92.3538	96.4878
swab positivity	CIS	J06000103	Region_Name	North_East_England	Local authority district(s)	Newcastle upon Tyne	2022-05-02	2022-05-08	1.86548	1.18832	2.98641
swab positivity	CIS	J06000103	Region_Name	North_East_England	Local authority district(s)	Newcastle upon Tyne	2021-10-04	2021-10-10	1.97906	1.38001	2.83698
swab positivity	CIS	J06000103	Region_Name	North_East_England	Local authority district(s)	Newcastle upon Tyne	2020-12-07	2020-12-13	1.14748	0.698299	1.83458
antibody100 positivity	CIS	J06000103	Region_Name	North_East_England	Local authority district(s)	Newcastle upon Tyne	2021-10-04	2021-10-10	57.3835	54.8195	59.8993
antibody100 positivity	CIS	J06000103	Region_Name	North_East_England	Local authority district(s)	Newcastle upon Tyne	2020-12-07	2020-12-13	6.60818	4.6775	9.18636
antibody100 positivity	CIS	J06000103	Region_Name	North_East_England	Local authority district(s)	Newcastle upon Tyne	2021-03-15	2021-03-21	18.3332	15.9291	20.8948
swab positivity	CIS	J06000103	Region_Name	North_East_England	Local authority district(s)	Newcastle upon Tyne	2021-12-06	2021-12-12	1.86651	1.29118	2.67992
antibody100 positivity	CIS	J06000103	Region_Name	North_East_England	Local authority district(s)	Newcastle upon Tyne	2021-11-01	2021-11-07	64.3862	61.834	66.8536
swab positivity	CIS	J06000103	Region_Name	North_East_England	Local authority district(s)	Newcastle upon Tyne	2022-04-18	2022-04-24	4.1193	3.09009	5.49095
swab positivity	CIS	J06000103	Region_Name	North_East_England	Local authority district(s)	Newcastle upon Tyne	2021-08-09	2021-08-15	1.88412	1.28434	2.75046
antibody100 positivity	CIS	J06000103	Region_Name	North_East_England	Local authority district(s)	Newcastle upon Tyne	2021-09-06	2021-09-12	61.1564	58.5886	63.6916
swab positivity	CIS	J06000103	Region_Name	North_East_England	Local authority district(s)	Newcastle upon Tyne	2022-02-07	2022-02-13	3.89045	2.94058	5.18713
swab positivity	CIS	J06000103	Region_Name	North_East_England	Local authority district(s)	Newcastle upon Tyne	2021-11-08	2021-11-14	1.88854	1.3142	2.6576
swab positivity	CIS	J06000103	Region_Name	North_East_England	Local authority district(s)	Newcastle upon Tyne	2021-04-12	2021-04-18	0.164778	0.0854605	0.315649
antibody100 positivity	CIS	J06000103	Region_Name	North_East_England	Local authority district(s)	Newcastle upon Tyne	2021-01-11	2021-01-17	9.10895	7.20339	11.4185
swab positivity	CIS	J06000103	Region_Name	North_East_England	Local authority district(s)	Newcastle upon Tyne	2021-05-10	2021-05-16	0.122541	0.0623382	0.240736
swab positivity	CIS	J06000103	Region_Name	North_East_England	Local authority district(s)	Newcastle upon Tyne	2021-08-02	2021-08-08	2.21066	1.52406	3.16904
antibody100 positivity	CIS	J06000103	Region_Name	North_East_England	Local authority district(s)	Newcastle upon Tyne	2021-06-07	2021-06-13	43.9828	41.8257	46.14
antibody100 positivity	CIS	J06000103	Region_Name	North_East_England	Local authority district(s)	Newcastle upon Tyne	2022-01-03	2022-01-09	86.91	85.6829	88.187
antibody100 positivity	CIS	J06000103	Region_Name	North_East_England	Local authority district(s)	Newcastle upon Tyne	2021-05-24	2021-05-30	38.3839	36.1842	40.637
swab positivity	CIS	J06000103	Region_Name	North_East_England	Local authority district(s)	Newcastle upon Tyne	2021-02-01	2021-02-07	0.617004	0.401366	0.961921
swab positivity	CIS	J06000103	Region_Name	North_East_England	Local authority district(s)	Newcastle upon Tyne	2021-08-23	2021-08-29	2.06358	1.44757	2.99316
antibody100 positivity	CIS	J06000103	Region_Name	North_East_England	Local authority district(s)	Newcastle upon Tyne	2021-08-02	2021-08-08	54.0285	51.5572	56.5016
swab positivity	CIS	J06000103	Region_Name	North_East_England	Local authority district(s)	Newcastle upon Tyne	2022-03-07	2022-03-13	4.12203	3.13518	5.39053
swab positivity	CIS	J06000103	Region_Name	North_East_England	Local authority district(s)	Newcastle upon Tyne	2021-09-06	2021-09-12	1.76128	1.19754	2.56974
antibody100 positivity	CIS	J06000103	Region_Name	North_East_England	Local authority district(s)	Newcastle upon Tyne	2021-06-21	2021-06-27	51.9027	49.6023	54.0824
antibody100 positivity	CIS	J06000103	Region_Name	North_East_England	Local authority district(s)	Newcastle upon Tyne	2021-08-09	2021-08-15	56.9596	54.531	59.4286
swab positivity	CIS	J06000103	Region_Name	North_East_England	Local authority district(s)	Newcastle upon Tyne	2021-07-26	2021-08-01	2.57183	1.79944	3.67637
swab positivity	CIS	J06000103	Region_Name	North_East_England	Local authority district(s)	Newcastle upon Tyne	2021-01-11	2021-01-17	1.19797	0.80002	1.79046
swab positivity	CIS	J06000103	Region_Name	North_East_England	Local authority district(s)	Newcastle upon Tyne	2021-03-08	2021-03-14	0.264124	0.154765	0.466256
antibody100 positivity	CIS	J06000103	Region_Name	North_East_England	Local authority district(s)	Newcastle upon Tyne	2021-09-20	2021-09-26	57.8759	55.2476	60.553
swab positivity	CIS	J06000103	Region_Name	North_East_England	Local authority district(s)	Newcastle upon Tyne	2021-01-04	2021-01-10	1.43296	0.953822	2.15423
swab positivity	CIS	J06000103	Region_Name	North_East_England	Local authority district(s)	Newcastle upon Tyne	2022-04-04	2022-04-10	6.31288	4.93264	8.10032
antibody100 positivity	CIS	J06000103	Region_Name	North_East_England	Local authority district(s)	Newcastle upon Tyne	2022-04-11	2022-04-17	93.1648	91.4211	94.7313
swab positivity	CIS	J06000103	Region_Name	North_East_England	Local authority district(s)	Newcastle upon Tyne	2020-12-21	2020-12-27	1.06012	0.683626	1.66203
swab positivity	CIS	J06000103	Region_Name	North_East_England	Local authority district(s)	Newcastle upon Tyne	2021-10-25	2021-10-31	2.1779	1.53944	3.08541
antibody100 positivity	CIS	J06000103	Region_Name	North_East_England	Local authority district(s)	Newcastle upon Tyne	2022-02-07	2022-02-13	88.0943	86.4267	89.7227
antibody100 positivity	CIS	J06000103	Region_Name	North_East_England	Local authority district(s)	Newcastle upon Tyne	2021-07-05	2021-07-11	54.6873	52.3321	56.9849
swab positivity	CIS	J06000103	Region_Name	North_East_England	Local authority district(s)	Newcastle upon Tyne	2021-07-12	2021-07-18	3.27496	2.35264	4.55147
swab positivity	CIS	J06000103	Region_Name	North_East_England	Local authority district(s)	Newcastle upon Tyne	2021-06-21	2021-06-27	1.45827	0.96189	2.28132
antibody100 positivity	CIS	J06000103	Region_Name	North_East_England	Local authority district(s)	Newcastle upon Tyne	2022-01-24	2022-01-30	86.6502	85.0451	88.2624
antibody100 positivity	CIS	J06000103	Region_Name	North_East_England	Local authority district(s)	Newcastle upon Tyne	2022-01-17	2022-01-23	87.381	85.8289	88.9584
swab positivity	CIS	J06000103	Region_Name	North_East_England	Local authority district(s)	Newcastle upon Tyne	2021-06-14	2021-06-20	0.540927	0.324752	0.899959
antibody100 positivity	CIS	J06000103	Region_Name	North_East_England	Local authority district(s)	Newcastle upon Tyne	2022-04-04	2022-04-10	93.1102	91.4232	94.6059
antibody100 positivity	CIS	J06000103	Region_Name	North_East_England	Local authority district(s)	Newcastle upon Tyne	2021-03-29	2021-04-04	23.9304	21.4735	26.4636
antibody100 positivity	CIS	J06000103	Region_Name	North_East_England	Local authority district(s)	Newcastle upon Tyne	2021-03-01	2021-03-07	18.8142	16.2453	21.6483
swab positivity	CIS	J06000103	Region_Name	North_East_England	Local authority district(s)	Newcastle upon Tyne	2021-05-03	2021-05-09	0.110019	0.0553752	0.221209
antibody100 positivity	CIS	J06000103	Region_Name	North_East_England	Local authority district(s)	Newcastle upon Tyne	2021-02-01	2021-02-07	11.9711	9.85643	14.3911
antibody100 positivity	CIS	J06000103	Region_Name	North_East_England	Local authority district(s)	Newcastle upon Tyne	2022-04-18	2022-04-24	93.2921	91.5855	94.798
antibody100 positivity	CIS	J06000103	Region_Name	North_East_England	Local authority district(s)	Newcastle upon Tyne	2021-10-18	2021-10-24	61.6695	59.1026	64.0797
antibody100 positivity	CIS	J06000103	Region_Name	North_East_England	Local authority district(s)	Newcastle upon Tyne	2021-07-12	2021-07-18	56.9576	54.6373	59.2
antibody100 positivity	CIS	J06000103	Region_Name	North_East_England	Local authority district(s)	Newcastle upon Tyne	2021-05-03	2021-05-09	32.9329	30.9657	34.9471
antibody100 positivity	CIS	J06000103	Region_Name	North_East_England	Local authority district(s)	Newcastle upon Tyne	2021-02-08	2021-02-14	16.3965	13.7935	19.3336
swab positivity	CIS	J06000103	Region_Name	North_East_England	Local authority district(s)	Newcastle upon Tyne	2021-09-20	2021-09-26	1.40413	0.963457	2.05853
swab positivity	CIS	J06000103	Region_Name	North_East_England	Local authority district(s)	Newcastle upon Tyne	2020-12-28	2021-01-03	1.34869	0.901682	2.0749
antibody100 positivity	CIS	J06000103	Region_Name	North_East_England	Local authority district(s)	Newcastle upon Tyne	2021-04-05	2021-04-11	25.6005	23.1373	28.2206
swab positivity	CIS	J06000103	Region_Name	North_East_England	Local authority district(s)	Newcastle upon Tyne	2021-05-24	2021-05-30	0.264592	0.14533	0.480829
swab positivity	CIS	J06000103	Region_Name	North_East_England	Local authority district(s)	Newcastle upon Tyne	2021-12-20	2021-12-26	3.70606	2.6753	5.08427
swab positivity	CIS	J06000103	Region_Name	North_East_England	Local authority district(s)	Newcastle upon Tyne	2021-09-13	2021-09-19	1.64066	1.11707	2.38159
antibody100 positivity	CIS	J06000103	Region_Name	North_East_England	Local authority district(s)	Newcastle upon Tyne	2021-06-14	2021-06-20	48.95	46.7447	51.1184
swab positivity	CIS	J06000103	Region_Name	North_East_England	Local authority district(s)	Newcastle upon Tyne	2021-11-01	2021-11-07	1.84743	1.30429	2.57946
antibody100 positivity	CIS	J06000103	Region_Name	North_East_England	Local authority district(s)	Newcastle upon Tyne	2020-12-21	2020-12-27	6.24846	4.51624	8.70729
antibody100 positivity	CIS	J06000103	Region_Name	North_East_England	Local authority district(s)	Newcastle upon Tyne	2022-02-14	2022-02-20	88.9873	87.2791	90.6772
swab positivity	CIS	J06000103	Region_Name	North_East_England	Local authority district(s)	Newcastle upon Tyne	2021-07-05	2021-07-11	3.25966	2.33279	4.58332
swab positivity	CIS	J06000103	Region_Name	North_East_England	Local authority district(s)	Newcastle upon Tyne	2022-04-25	2022-05-01	2.24361	1.57461	3.21543
swab positivity	CIS	J06000103	Region_Name	North_East_England	Local authority district(s)	Newcastle upon Tyne	2021-08-16	2021-08-22	1.94226	1.32919	2.81765
swab positivity	CIS	J06000103	Region_Name	North_East_England	Local authority district(s)	Newcastle upon Tyne	2021-08-30	2021-09-05	2.27784	1.59171	3.26049
antibody100 positivity	CIS	J06000103	Region_Name	North_East_England	Local authority district(s)	Newcastle upon Tyne	2021-12-13	2021-12-19	80.6312	78.6593	82.5026
antibody100 positivity	CIS	J06000103	Region_Name	North_East_England	Local authority district(s)	Newcastle upon Tyne	2021-03-08	2021-03-14	19.3682	16.9291	22.187
antibody100 positivity	CIS	J06000103	Region_Name	North_East_England	Local authority district(s)	Newcastle upon Tyne	2020-12-14	2020-12-20	7.26165	5.27539	9.93077
antibody100 positivity	CIS	J06000103	Region_Name	North_East_England	Local authority district(s)	Newcastle upon Tyne	2021-01-04	2021-01-10	8.52666	6.6354	10.9206
antibody100 positivity	CIS	J06000103	Region_Name	North_East_England	Local authority district(s)	Newcastle upon Tyne	2021-01-18	2021-01-24	8.99822	7.1752	11.3127
antibody100 positivity	CIS	J06000103	Region_Name	North_East_England	Local authority district(s)	Newcastle upon Tyne	2021-01-25	2021-01-31	11.8427	9.53947	14.545
swab positivity	CIS	J06000103	Region_Name	North_East_England	Local authority district(s)	Newcastle upon Tyne	2021-02-15	2021-02-21	0.497575	0.309522	0.798603
antibody100 positivity	CIS	J06000103	Region_Name	North_East_England	Local authority district(s)	Newcastle upon Tyne	2021-10-25	2021-10-31	63.5554	60.8584	66.1556
antibody100 positivity	CIS	J06000103	Region_Name	North_East_England	Local authority district(s)	Newcastle upon Tyne	2022-01-31	2022-02-06	86.3878	84.8152	87.9549
swab positivity	CIS	J06000103	Region_Name	North_East_England	Local authority district(s)	Newcastle upon Tyne	2022-03-28	2022-04-03	6.64813	5.2713	8.3485
antibody100 positivity	CIS	J06000103	Region_Name	North_East_England	Local authority district(s)	Newcastle upon Tyne	2022-04-25	2022-05-01	94.7465	92.8823	96.2718
antibody100 positivity	CIS	J06000103	Region_Name	North_East_England	Local authority district(s)	Newcastle upon Tyne	2021-11-15	2021-11-21	69.4972	67.119	71.8972
swab positivity	CIS	J06000103	Region_Name	North_East_England	Local authority district(s)	Newcastle upon Tyne	2021-02-08	2021-02-14	0.503403	0.323039	0.797272
antibody100 positivity	CIS	J06000103	Region_Name	North_East_England	Local authority district(s)	Newcastle upon Tyne	2021-07-19	2021-07-25	57.5325	55.2115	59.7763
swab positivity	CIS	J06000103	Region_Name	North_East_England	Local authority district(s)	Newcastle upon Tyne	2021-01-25	2021-01-31	0.76095	0.499535	1.16593
antibody100 positivity	CIS	J06000103	Region_Name	North_East_England	Local authority district(s)	Newcastle upon Tyne	2021-12-20	2021-12-26	82.9198	81.0251	84.747
swab positivity	CIS	J06000103	Region_Name	North_East_England	Local authority district(s)	Newcastle upon Tyne	2020-12-14	2020-12-20	0.86582	0.549889	1.38289
swab positivity	CIS	J06000103	Region_Name	North_East_England	Local authority district(s)	Newcastle upon Tyne	2021-02-22	2021-02-28	0.376947	0.229896	0.614987
swab positivity	CIS	J06000103	Region_Name	North_East_England	Local authority district(s)	Newcastle upon Tyne	2021-04-26	2021-05-02	0.109757	0.0552969	0.223091
swab positivity	CIS	J06000103	Region_Name	North_East_England	Local authority district(s)	Newcastle upon Tyne	2021-10-18	2021-10-24	1.98914	1.41748	2.79985
antibody100 positivity	CIS	J06000103	Region_Name	North_East_England	Local authority district(s)	Newcastle upon Tyne	2022-03-07	2022-03-13	92.4379	90.7772	93.9028
antibody100 positivity	CIS	J06000103	Region_Name	North_East_England	Local authority district(s)	Newcastle upon Tyne	2021-11-08	2021-11-14	65.405	62.9616	67.802
swab positivity	CIS	J06000103	Region_Name	North_East_England	Local authority district(s)	Newcastle upon Tyne	2021-01-18	2021-01-24	0.937613	0.624045	1.41737
swab positivity	CIS	J06000103	Region_Name	North_East_England	Local authority district(s)	Newcastle upon Tyne	2022-01-10	2022-01-16	8.41942	6.76883	10.3506
antibody100 positivity	CIS	J06000103	Region_Name	North_East_England	Local authority district(s)	Newcastle upon Tyne	2021-06-28	2021-07-04	52.8487	50.4928	55.1907
antibody100 positivity	CIS	J06000103	Region_Name	North_East_England	Local authority district(s)	Newcastle upon Tyne	2021-09-27	2021-10-03	57.511	54.8742	60.0426
swab positivity	CIS	J06000103	Region_Name	North_East_England	Local authority district(s)	Newcastle upon Tyne	2021-07-19	2021-07-25	3.63389	2.61384	5.02091
swab positivity	CIS	J06000103	Region_Name	North_East_England	Local authority district(s)	Newcastle upon Tyne	2022-03-21	2022-03-27	6.71071	5.37313	8.51492
swab positivity	CIS	J06000103	Region_Name	North_East_England	Local authority district(s)	Newcastle upon Tyne	2021-09-27	2021-10-03	1.699	1.17371	2.43726
swab positivity	CIS	J06000103	Region_Name	North_East_England	Local authority district(s)	Newcastle upon Tyne	2022-04-11	2022-04-17	5.59578	4.25716	7.34032
swab positivity	CIS	J06000103	Region_Name	North_East_England	Local authority district(s)	Newcastle upon Tyne	2021-06-28	2021-07-04	1.73701	1.16936	2.5949
antibody100 positivity	CIS	J06000103	Region_Name	North_East_England	Local authority district(s)	Newcastle upon Tyne	2022-01-10	2022-01-16	87.6528	86.3587	89.0354
antibody100 positivity	CIS	J06000103	Region_Name	North_East_England	Local authority district(s)	Newcastle upon Tyne	2021-04-19	2021-04-25	25.4655	23.3783	27.6231
swab positivity	CIS	J06000103	Region_Name	North_East_England	Local authority district(s)	Newcastle upon Tyne	2022-02-21	2022-02-27	2.41359	1.77103	3.29379
swab positivity	CIS	J06000103	Region_Name	North_East_England	Local authority district(s)	Newcastle upon Tyne	2021-10-11	2021-10-17	2.08767	1.47183	2.95039
swab positivity	CIS	J06000103	Region_Name	North_East_England	Local authority district(s)	Newcastle upon Tyne	2021-04-19	2021-04-25	0.120298	0.0611062	0.236919
antibody100 positivity	CIS	J06000103	Region_Name	North_East_England	Local authority district(s)	Newcastle upon Tyne	2021-05-31	2021-06-06	41.4847	39.3667	43.7648
antibody100 positivity	CIS	J06000103	Region_Name	North_East_England	Local authority district(s)	Newcastle upon Tyne	2021-11-29	2021-12-05	73.1659	70.8994	75.4428
antibody100 positivity	CIS	J06000103	Region_Name	North_East_England	Local authority district(s)	Newcastle upon Tyne	2021-12-27	2022-01-02	85.0471	83.6795	86.4942
antibody100 positivity	CIS	J06000103	Region_Name	North_East_England	Local authority district(s)	Newcastle upon Tyne	2021-08-23	2021-08-29	58.3296	55.7153	60.7871
swab positivity	CIS	J06000103	Region_Name	North_East_England	Local authority district(s)	Newcastle upon Tyne	2021-03-01	2021-03-07	0.302079	0.1769	0.506907
antibody100 positivity	CIS	J06000103	Region_Name	North_East_England	Local authority district(s)	Newcastle upon Tyne	2021-02-22	2021-02-28	16.4227	14.0434	19.1882
swab positivity	CIS	J06000103	Region_Name	North_East_England	Local authority district(s)	Newcastle upon Tyne	2021-11-15	2021-11-21	2.54058	1.81951	3.54604
swab positivity	CIS	J06000103	Region_Name	North_East_England	Local authority district(s)	Newcastle upon Tyne	2021-11-29	2021-12-05	1.99504	1.39542	2.85768
antibody100 positivity	CIS	J06000103	Region_Name	North_East_England	Local authority district(s)	Newcastle upon Tyne	2021-09-13	2021-09-19	59.2902	56.6863	61.8129
swab positivity	CIS	J06000104	Region_Name	North_East_England	Local authority district(s)	South Tyneside; Sunderland; Gateshead	2022-03-07	2022-03-13	3.23322	2.57624	4.02128
antibody100 positivity	CIS	J06000104	Region_Name	North_East_England	Local authority district(s)	South Tyneside; Sunderland; Gateshead	2021-05-03	2021-05-09	37.7101	35.8851	39.6189
swab positivity	CIS	J06000104	Region_Name	North_East_England	Local authority district(s)	South Tyneside; Sunderland; Gateshead	2021-05-10	2021-05-16	0.123147	0.067856	0.221394
swab positivity	CIS	J06000104	Region_Name	North_East_England	Local authority district(s)	South Tyneside; Sunderland; Gateshead	2021-04-05	2021-04-11	0.271206	0.164085	0.442684
swab positivity	CIS	J06000104	Region_Name	North_East_England	Local authority district(s)	South Tyneside; Sunderland; Gateshead	2021-12-13	2021-12-19	1.945	1.46088	2.58594
swab positivity	CIS	J06000104	Region_Name	North_East_England	Local authority district(s)	South Tyneside; Sunderland; Gateshead	2021-03-01	2021-03-07	0.46221	0.307883	0.697919
swab positivity	CIS	J06000104	Region_Name	North_East_England	Local authority district(s)	South Tyneside; Sunderland; Gateshead	2022-02-07	2022-02-13	3.90636	3.13531	4.83981
swab positivity	CIS	J06000104	Region_Name	North_East_England	Local authority district(s)	South Tyneside; Sunderland; Gateshead	2022-04-04	2022-04-10	7.31341	6.10302	8.78569
swab positivity	CIS	J06000104	Region_Name	North_East_England	Local authority district(s)	South Tyneside; Sunderland; Gateshead	2021-08-16	2021-08-22	1.6983	1.25412	2.31292
antibody100 positivity	CIS	J06000104	Region_Name	North_East_England	Local authority district(s)	South Tyneside; Sunderland; Gateshead	2020-12-28	2021-01-03	5.12283	3.99507	6.55925
antibody100 positivity	CIS	J06000104	Region_Name	North_East_England	Local authority district(s)	South Tyneside; Sunderland; Gateshead	2021-12-27	2022-01-02	87.915	86.9255	88.9186
swab positivity	CIS	J06000104	Region_Name	North_East_England	Local authority district(s)	South Tyneside; Sunderland; Gateshead	2021-11-01	2021-11-07	1.4859	1.10189	1.98335
swab positivity	CIS	J06000104	Region_Name	North_East_England	Local authority district(s)	South Tyneside; Sunderland; Gateshead	2022-03-21	2022-03-27	6.10228	5.03992	7.31452
swab positivity	CIS	J06000104	Region_Name	North_East_England	Local authority district(s)	South Tyneside; Sunderland; Gateshead	2021-04-26	2021-05-02	0.11217	0.0617314	0.200346
antibody100 positivity	CIS	J06000104	Region_Name	North_East_England	Local authority district(s)	South Tyneside; Sunderland; Gateshead	2021-01-18	2021-01-24	7.87098	6.46361	9.46355
swab positivity	CIS	J06000104	Region_Name	North_East_England	Local authority district(s)	South Tyneside; Sunderland; Gateshead	2021-04-12	2021-04-18	0.178274	0.103913	0.304817
antibody100 positivity	CIS	J06000104	Region_Name	North_East_England	Local authority district(s)	South Tyneside; Sunderland; Gateshead	2021-03-22	2021-03-28	20.066	18.1874	22.0709
swab positivity	CIS	J06000104	Region_Name	North_East_England	Local authority district(s)	South Tyneside; Sunderland; Gateshead	2021-05-17	2021-05-23	0.157602	0.0897845	0.273327
antibody100 positivity	CIS	J06000104	Region_Name	North_East_England	Local authority district(s)	South Tyneside; Sunderland; Gateshead	2021-12-13	2021-12-19	82.4448	80.95	83.8887
antibody100 positivity	CIS	J06000104	Region_Name	North_East_England	Local authority district(s)	South Tyneside; Sunderland; Gateshead	2022-05-02	2022-05-08	94.9073	93.1302	96.387
swab positivity	CIS	J06000104	Region_Name	North_East_England	Local authority district(s)	South Tyneside; Sunderland; Gateshead	2020-12-28	2021-01-03	2.66005	2.06901	3.39408
antibody100 positivity	CIS	J06000104	Region_Name	North_East_England	Local authority district(s)	South Tyneside; Sunderland; Gateshead	2021-04-26	2021-05-02	34.706	32.67	36.7478
antibody100 positivity	CIS	J06000104	Region_Name	North_East_England	Local authority district(s)	South Tyneside; Sunderland; Gateshead	2020-12-14	2020-12-20	5.63193	4.30605	7.29643
antibody100 positivity	CIS	J06000104	Region_Name	North_East_England	Local authority district(s)	South Tyneside; Sunderland; Gateshead	2021-04-12	2021-04-18	27.558	25.5254	29.6437
antibody100 positivity	CIS	J06000104	Region_Name	North_East_England	Local authority district(s)	South Tyneside; Sunderland; Gateshead	2022-04-04	2022-04-10	93.8315	92.6973	94.8948
antibody100 positivity	CIS	J06000104	Region_Name	North_East_England	Local authority district(s)	South Tyneside; Sunderland; Gateshead	2022-02-07	2022-02-13	89.5638	88.3768	90.7038
swab positivity	CIS	J06000104	Region_Name	North_East_England	Local authority district(s)	South Tyneside; Sunderland; Gateshead	2021-07-05	2021-07-11	2.96992	2.29384	3.84823
antibody100 positivity	CIS	J06000104	Region_Name	North_East_England	Local authority district(s)	South Tyneside; Sunderland; Gateshead	2022-02-14	2022-02-20	90.2896	89.0636	91.4758
swab positivity	CIS	J06000104	Region_Name	North_East_England	Local authority district(s)	South Tyneside; Sunderland; Gateshead	2021-02-01	2021-02-07	1.15353	0.83929	1.58997
antibody100 positivity	CIS	J06000104	Region_Name	North_East_England	Local authority district(s)	South Tyneside; Sunderland; Gateshead	2021-11-29	2021-12-05	74.1448	72.3605	75.9085
antibody100 positivity	CIS	J06000104	Region_Name	North_East_England	Local authority district(s)	South Tyneside; Sunderland; Gateshead	2021-02-22	2021-02-28	15.7465	13.8218	17.8697
antibody100 positivity	CIS	J06000104	Region_Name	North_East_England	Local authority district(s)	South Tyneside; Sunderland; Gateshead	2021-08-30	2021-09-05	60.1696	58.1026	62.2168
antibody100 positivity	CIS	J06000104	Region_Name	North_East_England	Local authority district(s)	South Tyneside; Sunderland; Gateshead	2021-03-29	2021-04-04	24.7903	22.7202	26.9135
swab positivity	CIS	J06000104	Region_Name	North_East_England	Local authority district(s)	South Tyneside; Sunderland; Gateshead	2020-12-21	2020-12-27	2.05648	1.517	2.77938
swab positivity	CIS	J06000104	Region_Name	North_East_England	Local authority district(s)	South Tyneside; Sunderland; Gateshead	2021-12-27	2022-01-02	6.15808	4.99651	7.59094
antibody100 positivity	CIS	J06000104	Region_Name	North_East_England	Local authority district(s)	South Tyneside; Sunderland; Gateshead	2021-07-12	2021-07-18	59.193	57.2073	61.1054
antibody100 positivity	CIS	J06000104	Region_Name	North_East_England	Local authority district(s)	South Tyneside; Sunderland; Gateshead	2021-04-05	2021-04-11	26.6885	24.581	28.8067
swab positivity	CIS	J06000104	Region_Name	North_East_England	Local authority district(s)	South Tyneside; Sunderland; Gateshead	2021-05-24	2021-05-30	0.245147	0.146683	0.410362
antibody100 positivity	CIS	J06000104	Region_Name	North_East_England	Local authority district(s)	South Tyneside; Sunderland; Gateshead	2021-05-10	2021-05-16	38.5472	36.6162	40.4596
swab positivity	CIS	J06000104	Region_Name	North_East_England	Local authority district(s)	South Tyneside; Sunderland; Gateshead	2021-03-29	2021-04-04	0.449785	0.278182	0.715482
swab positivity	CIS	J06000104	Region_Name	North_East_England	Local authority district(s)	South Tyneside; Sunderland; Gateshead	2022-02-21	2022-02-27	2.27261	1.76311	2.91415
antibody100 positivity	CIS	J06000104	Region_Name	North_East_England	Local authority district(s)	South Tyneside; Sunderland; Gateshead	2021-04-19	2021-04-25	28.0575	26.1932	29.9458
swab positivity	CIS	J06000104	Region_Name	North_East_England	Local authority district(s)	South Tyneside; Sunderland; Gateshead	2021-05-31	2021-06-06	0.272703	0.165588	0.445756
swab positivity	CIS	J06000104	Region_Name	North_East_England	Local authority district(s)	South Tyneside; Sunderland; Gateshead	2021-07-12	2021-07-18	2.84564	2.16537	3.75045
swab positivity	CIS	J06000104	Region_Name	North_East_England	Local authority district(s)	South Tyneside; Sunderland; Gateshead	2021-03-22	2021-03-28	0.419881	0.265146	0.661337
swab positivity	CIS	J06000104	Region_Name	North_East_England	Local authority district(s)	South Tyneside; Sunderland; Gateshead	2021-09-13	2021-09-19	1.55672	1.13932	2.12275
swab positivity	CIS	J06000104	Region_Name	North_East_England	Local authority district(s)	South Tyneside; Sunderland; Gateshead	2021-08-02	2021-08-08	1.77316	1.30451	2.39324
antibody100 positivity	CIS	J06000104	Region_Name	North_East_England	Local authority district(s)	South Tyneside; Sunderland; Gateshead	2021-11-01	2021-11-07	63.471	61.3794	65.549
antibody100 positivity	CIS	J06000104	Region_Name	North_East_England	Local authority district(s)	South Tyneside; Sunderland; Gateshead	2022-03-21	2022-03-27	92.4895	91.3057	93.6208
antibody100 positivity	CIS	J06000104	Region_Name	North_East_England	Local authority district(s)	South Tyneside; Sunderland; Gateshead	2021-03-01	2021-03-07	18.6937	16.6398	20.8598
antibody100 positivity	CIS	J06000104	Region_Name	North_East_England	Local authority district(s)	South Tyneside; Sunderland; Gateshead	2021-02-08	2021-02-14	14.2958	12.4444	16.4234
swab positivity	CIS	J06000104	Region_Name	North_East_England	Local authority district(s)	South Tyneside; Sunderland; Gateshead	2022-02-28	2022-03-06	2.61624	2.04438	3.33552
antibody100 positivity	CIS	J06000104	Region_Name	North_East_England	Local authority district(s)	South Tyneside; Sunderland; Gateshead	2022-03-07	2022-03-13	93.3393	92.2355	94.3884
antibody100 positivity	CIS	J06000104	Region_Name	North_East_England	Local authority district(s)	South Tyneside; Sunderland; Gateshead	2021-07-05	2021-07-11	57.4776	55.5445	59.4149
swab positivity	CIS	J06000104	Region_Name	North_East_England	Local authority district(s)	South Tyneside; Sunderland; Gateshead	2021-08-09	2021-08-15	1.56562	1.13712	2.1569
swab positivity	CIS	J06000104	Region_Name	North_East_England	Local authority district(s)	South Tyneside; Sunderland; Gateshead	2021-06-07	2021-06-13	0.436497	0.273694	0.673852
antibody100 positivity	CIS	J06000104	Region_Name	North_East_England	Local authority district(s)	South Tyneside; Sunderland; Gateshead	2021-11-08	2021-11-14	65.0515	63.004	67.1186
swab positivity	CIS	J06000104	Region_Name	North_East_England	Local authority district(s)	South Tyneside; Sunderland; Gateshead	2021-08-30	2021-09-05	2.11259	1.58407	2.79752
swab positivity	CIS	J06000104	Region_Name	North_East_England	Local authority district(s)	South Tyneside; Sunderland; Gateshead	2021-02-22	2021-02-28	0.573343	0.388082	0.851345
swab positivity	CIS	J06000104	Region_Name	North_East_England	Local authority district(s)	South Tyneside; Sunderland; Gateshead	2021-10-18	2021-10-24	1.81174	1.37081	2.39031
antibody100 positivity	CIS	J06000104	Region_Name	North_East_England	Local authority district(s)	South Tyneside; Sunderland; Gateshead	2021-08-16	2021-08-22	58.1038	56.0795	60.1897
antibody100 positivity	CIS	J06000104	Region_Name	North_East_England	Local authority district(s)	South Tyneside; Sunderland; Gateshead	2021-11-22	2021-11-28	70.7173	68.8622	72.5558
swab positivity	CIS	J06000104	Region_Name	North_East_England	Local authority district(s)	South Tyneside; Sunderland; Gateshead	2022-03-28	2022-04-03	7.07079	5.86103	8.4045
swab positivity	CIS	J06000104	Region_Name	North_East_England	Local authority district(s)	South Tyneside; Sunderland; Gateshead	2021-07-19	2021-07-25	3.0393	2.2866	3.99593
antibody100 positivity	CIS	J06000104	Region_Name	North_East_England	Local authority district(s)	South Tyneside; Sunderland; Gateshead	2021-08-02	2021-08-08	54.9753	52.9163	57.0299
antibody100 positivity	CIS	J06000104	Region_Name	North_East_England	Local authority district(s)	South Tyneside; Sunderland; Gateshead	2021-05-17	2021-05-23	43.0625	41.0385	45.0166
antibody100 positivity	CIS	J06000104	Region_Name	North_East_England	Local authority district(s)	South Tyneside; Sunderland; Gateshead	2021-06-14	2021-06-20	55.175	53.2423	57.0753
antibody100 positivity	CIS	J06000104	Region_Name	North_East_England	Local authority district(s)	South Tyneside; Sunderland; Gateshead	2022-02-28	2022-03-06	92.9373	91.8294	93.951
antibody100 positivity	CIS	J06000104	Region_Name	North_East_England	Local authority district(s)	South Tyneside; Sunderland; Gateshead	2021-09-13	2021-09-19	58.0931	56.0698	60.1917
antibody100 positivity	CIS	J06000104	Region_Name	North_East_England	Local authority district(s)	South Tyneside; Sunderland; Gateshead	2021-02-01	2021-02-07	10.6264	9.07718	12.4504
swab positivity	CIS	J06000104	Region_Name	North_East_England	Local authority district(s)	South Tyneside; Sunderland; Gateshead	2021-01-18	2021-01-24	1.83366	1.38212	2.42032
swab positivity	CIS	J06000104	Region_Name	North_East_England	Local authority district(s)	South Tyneside; Sunderland; Gateshead	2021-06-14	2021-06-20	0.464497	0.301902	0.712795
swab positivity	CIS	J06000104	Region_Name	North_East_England	Local authority district(s)	South Tyneside; Sunderland; Gateshead	2021-06-21	2021-06-27	1.28143	0.880403	1.86165
antibody100 positivity	CIS	J06000104	Region_Name	North_East_England	Local authority district(s)	South Tyneside; Sunderland; Gateshead	2021-05-24	2021-05-30	44.7199	42.7424	46.7467
antibody100 positivity	CIS	J06000104	Region_Name	North_East_England	Local authority district(s)	South Tyneside; Sunderland; Gateshead	2020-12-07	2020-12-13	5.10018	3.81336	6.76681
[truncated: 18,277 more rows]
